# Supplementary material for: Redetermination of chlorido(2,2′:6′,2′′-terpyridine-κ3 N,N′,N′′)gold(I) dichloride trihydrate at 173 K
Source: Acta Crystallogr Sect E Struct Rep Online. 2008 Sep 6;64(Pt 10):m1240. doi: 10.1107/S1600536808027943 (PMC2959318; doi:10.1107/S1600536808027943)
Supplement: Supplementary file 1 [file e-64-m1240-sup1.cif]

##############################################################################
###                                                                        ###
###        Electronic paper (Acta Crystallographica Section E)             ###
###                                                                        ###
##############################################################################
#                                                                            #
# This CIF contains the data in a paper accepted for publication in Acta     #
# Crystallographica Section E. It conforms to the requirements of Notes      #
# for Authors for Section E, and has been peer reviewed under the auspices   #
# of the IUCr Commission on Journals.                                        #
#                                                                            #
# Full details of the Crystallographic Information File format               #
# are given in the paper "The Crystallographic Information File (CIF):       #
# a New Standard Archive File for Crystallography" by S. R. Hall, F. H.      #
# Allen and I. D. Brown [Acta Cryst. (1991), A47, 655-685].                  #
#                                                                            #
# The current version of the core CIF dictionary is obtainable from          #
# ftp://ftp.iucr.org/pub/cif_core.dic. The current version number is 2.4.    #
#                                                                            #
# Software is freely available for graphical display of the structure(s) in  #
# this CIF.  For information consult the CIF home page http://www.iucr.org/  #
# cif/home.html                                                              #
#                                                                            #
# This file may be used for bona fide research purposes within the           #
# scientific community so long as proper attribution is given to the journal # 
# article from which it was obtained.                                        #
#                                                                            #
##############################################################################
                                             
data_I
_audit_creation_method     SHELXL97
_chemical_name_systematic
;
Chlorido(2,2':6',2''-terpyridine-\k^3^<i>N</i>,<i>N</i>',<i>N</i>'')gold(I)
dichloride trihydrate
;
_chemical_name_common     ?
_chemical_formula_moiety     'C15 H11 Au Cl N3 2+ , 2(Cl -) , 3H2 O'
_chemical_formula_sum     'C15 H17 Au Cl3 N3 O3'
_chemical_formula_iupac     '[Au Cl (C15 H11 N3)] Cl2 , 3H2 O'
_chemical_formula_weight     590.63
_chemical_melting_point     ?
_symmetry_cell_setting     monoclinic
_symmetry_space_group_name_H-M     'P 21/c'
_symmetry_space_group_name_Hall     '-P 2ybc'
loop_
    _symmetry_equiv_pos_as_xyz
    'x, y, z'
    '-x, y+1/2, -z+1/2'
    '-x, -y, -z'
    'x, -y-1/2, z-1/2'
_cell_length_a     8.44860(10)
_cell_length_b     6.97660(10)
_cell_length_c     31.1581(6)
_cell_angle_alpha     90.00
_cell_angle_beta     94.3920(10)
_cell_angle_gamma     90.00
_cell_volume     1831.14(5)
_cell_formula_units_Z     4
_cell_measurement_reflns_used     8408
_cell_measurement_theta_min     3.79
_cell_measurement_theta_max     28.28
_cell_measurement_temperature     173(2)
_exptl_crystal_description     block
_exptl_crystal_colour     brown
_exptl_crystal_size_max     0.41
_exptl_crystal_size_mid     0.31
_exptl_crystal_size_min     0.30
_exptl_crystal_density_diffrn     2.142
_exptl_crystal_density_meas     ?
_exptl_crystal_density_method     'not measured'
_exptl_crystal_F_000     1128
_exptl_absorpt_coefficient_mu     8.492
_exptl_absorpt_correction_type     integration
_exptl_absorpt_process_details
;
[Face-indexed absorption corrections carried out with
XPREP (Bruker, 2005)]
;
_exptl_absorpt_correction_T_min     0.1284
_exptl_absorpt_correction_T_max     0.1850
_exptl_special_details
;
;
_diffrn_ambient_temperature     173(2)
_diffrn_radiation_type     MoK\a
_diffrn_radiation_wavelength     0.71073
_diffrn_radiation_source     'fine-focus sealed tube'
_diffrn_radiation_monochromator     graphite
_diffrn_measurement_device_type     'Bruker APEXII CCD area-detector'
_diffrn_measurement_method     '\f and \w scans'
_diffrn_detector_area_resol_mean     ?
_diffrn_reflns_number     13022
_diffrn_reflns_av_R_equivalents     0.0342
_diffrn_reflns_av_sigmaI/netI     0.0287
_diffrn_reflns_theta_min     3.52
_diffrn_reflns_theta_max     28.00
_diffrn_reflns_theta_full     28.00
_diffrn_measured_fraction_theta_max     0.990
_diffrn_measured_fraction_theta_full     0.990
_diffrn_reflns_limit_h_min     -11
_diffrn_reflns_limit_h_max     11
_diffrn_reflns_limit_k_min     -9
_diffrn_reflns_limit_k_max     8
_diffrn_reflns_limit_l_min     -41
_diffrn_reflns_limit_l_max     39
_diffrn_standards_number     ?
_diffrn_standards_interval_count     ?
_diffrn_standards_interval_time     ?
_diffrn_standards_decay_%     ?
_refine_special_details
;
Refinement of <i>F</i>^2^ against ALL reflections. The weighted <i>R</i>-factor
<i>wR</i> and goodness of fit <i>S</i> are based on <i>F</i>^2^, conventional
<i>R</i>-factors <i>R</i> are based on <i>F</i>, with <i>F</i> set to zero for
negative <i>F</i>^2^. The threshold expression of <i>F</i>^2^ >
\s(<i>F</i>^2^) is used only for calculating <i>R</i>-factors(gt) <i>etc</i>.
and is not relevant to the choice of reflections for refinement.
<i>R</i>-factors based on <i>F</i>^2^ are statistically about twice as large
as those based on <i>F</i>, and <i>R</i>- factors based on ALL data will be
even larger.
;
_reflns_number_total     4386
_reflns_number_gt     4157
_reflns_threshold_expression     I>2\s(I)
_refine_ls_structure_factor_coef     Fsqd
_refine_ls_matrix_type     full
_refine_ls_R_factor_all     0.0354
_refine_ls_R_factor_gt     0.0326
_refine_ls_wR_factor_gt     0.0604
_refine_ls_wR_factor_ref     0.0610
_refine_ls_goodness_of_fit_ref     1.366
_refine_ls_restrained_S_all     1.366
_refine_ls_number_reflns     4386
_refine_ls_number_parameters     226
_refine_ls_number_restraints     0
_refine_ls_hydrogen_treatment     constr
_refine_ls_weighting_scheme     calc
_refine_ls_weighting_details
       'calc w = 1/[\s^2^(Fo^2^)+(0.0093P)^2^+4.7190P] where P=(Fo^2^+2Fc^2^)/3'
_atom_sites_solution_hydrogens     geom
_atom_sites_solution_primary     direct
_atom_sites_solution_secondary     difmap
_refine_ls_shift/su_max     0.001
_refine_ls_shift/su_mean     0.000
_refine_diff_density_max     1.316
_refine_diff_density_min     -2.235
_refine_ls_extinction_method     none
_refine_ls_extinction_coef     ?
loop_
    _atom_type_symbol
    _atom_type_description
    _atom_type_scat_dispersion_real
    _atom_type_scat_dispersion_imag
    _atom_type_scat_source
    'C' 'C' 0.0033 0.0016
                         'International Tables Vol C Tables 4.2.6.8 and 6.1.1.4'
    'H' 'H' 0.0000 0.0000
                         'International Tables Vol C Tables 4.2.6.8 and 6.1.1.4'
    'Cl' 'Cl' 0.1484 0.1585
                         'International Tables Vol C Tables 4.2.6.8 and 6.1.1.4'
    'Au' 'Au' -2.0133 8.8022
                         'International Tables Vol C Tables 4.2.6.8 and 6.1.1.4'
    'N' 'N' 0.0061 0.0033
                         'International Tables Vol C Tables 4.2.6.8 and 6.1.1.4'
    'O' 'O' 0.0106 0.0060
                         'International Tables Vol C Tables 4.2.6.8 and 6.1.1.4'
_computing_data_collection     'APEX2 (Bruker, 2005)'
_computing_cell_refinement     'SAINT (Bruker, 2005)'
_computing_data_reduction     'SAINT (Bruker, 2005)'
_computing_structure_solution     'SHELXTL (Sheldrick, 2008)'
_computing_structure_refinement     'SHELXTL (Sheldrick, 2008)'
_computing_molecular_graphics     'ORTEP-3 (Farrugia, 1997)'
_computing_publication_material     'SHELXTL (Sheldrick, 2008)'
loop_
    _atom_site_type_symbol
    _atom_site_label
    _atom_site_fract_x
    _atom_site_fract_y
    _atom_site_fract_z
    _atom_site_U_iso_or_equiv
    _atom_site_adp_type
    _atom_site_calc_flag
    _atom_site_refinement_flags
    _atom_site_occupancy
    _atom_site_disorder_assembly
    _atom_site_disorder_group
    C C1 -0.0770(6) 0.2047(7) 0.02507(15) 0.0253(10) Uani d . 1 . .
    H H1 -0.0237 0.2331 0.0001 0.030 Uiso calc R 1 . .
    C C2 -0.2269(6) 0.1252(7) 0.02079(17) 0.0298(11) Uani d . 1 . .
    H H2 -0.2766 0.0986 -0.0069 0.036 Uiso calc R 1 . .
    C C3 -0.3033(6) 0.0848(7) 0.05707(17) 0.0298(11) Uani d . 1 . .
    H H3 -0.4064 0.0297 0.0545 0.036 Uiso calc R 1 . .
    C C4 -0.2298(5) 0.1246(7) 0.09735(16) 0.0248(10) Uani d . 1 . .
    H H4 -0.2823 0.0976 0.1225 0.030 Uiso calc R 1 . .
    C C5 -0.0803(5) 0.2036(6) 0.10059(15) 0.0204(9) Uani d . 1 . .
    C C6 0.0097(5) 0.2552(6) 0.14095(14) 0.0196(9) Uani d . 1 . .
    C C7 -0.0305(5) 0.2284(7) 0.18273(15) 0.0261(10) Uani d . 1 . .
    H H7 -0.1293 0.1721 0.1882 0.031 Uiso calc R 1 . .
    C C8 0.0750(6) 0.2845(8) 0.21643(16) 0.0290(11) Uani d . 1 . .
    H H8 0.0478 0.2669 0.2452 0.035 Uiso calc R 1 . .
    C C9 0.2201(6) 0.3663(7) 0.20891(15) 0.0265(10) Uani d . 1 . .
    H H9 0.2926 0.4037 0.2322 0.032 Uiso calc R 1 . .
    C C10 0.2570(5) 0.3922(6) 0.16673(15) 0.0203(9) Uani d . 1 . .
    C C11 0.4020(5) 0.4747(6) 0.15124(15) 0.0209(9) Uani d . 1 . .
    C C12 0.5251(5) 0.5513(7) 0.17706(17) 0.0272(10) Uani d . 1 . .
    H H12 0.5194 0.5570 0.2074 0.033 Uiso calc R 1 . .
    C C13 0.6570(5) 0.6197(7) 0.15853(18) 0.0305(11) Uani d . 1 . .
    H H13 0.7427 0.6729 0.1762 0.037 Uiso calc R 1 . .
    C C14 0.6651(5) 0.6113(7) 0.11450(18) 0.0287(11) Uani d . 1 . .
    H H14 0.7564 0.6564 0.1016 0.034 Uiso calc R 1 . .
    C C15 0.5375(5) 0.5358(7) 0.08946(17) 0.0250(10) Uani d . 1 . .
    H H15 0.5408 0.5313 0.0591 0.030 Uiso calc R 1 . .
    Cl Cl1 0.28844(15) 0.3714(2) 0.00827(4) 0.0321(3) Uani d . 1 . .
    Cl Cl2 0.06873(13) 0.75596(17) 0.08334(4) 0.0268(2) Uani d . 1 . .
    Cl Cl3 0.56001(14) 0.06210(19) 0.19728(4) 0.0298(3) Uani d . 1 . .
    Au Au1 0.211462(19) 0.35966(2) 0.076389(5) 0.01864(6) Uani d . 1 . .
    N N1 -0.0062(4) 0.2421(5) 0.06372(12) 0.0206(8) Uani d . 1 . .
    N N2 0.1517(4) 0.3343(5) 0.13536(11) 0.0162(7) Uani d . 1 . .
    N N3 0.4098(4) 0.4693(5) 0.10746(12) 0.0200(8) Uani d . 1 . .
    O O1W 0.3810(4) -0.0056(6) 0.10320(13) 0.0384(9) Uani d . 1 . .
    H H1A 0.3000 -0.0750 0.1021 0.058 Uiso d R 1 . .
    H H1B 0.4060 0.0050 0.1296 0.058 Uiso d R 1 . .
    O O2W 0.0068(4) 0.7688(7) 0.18143(12) 0.0422(10) Uani d . 1 . .
    H H2A 0.0261 0.7780 0.1555 0.063 Uiso d R 1 . .
    H H2B 0.0931 0.7980 0.1949 0.063 Uiso d R 1 . .
    O O3W 0.2720(4) 0.8576(6) 0.23548(13) 0.0449(10) Uani d . 1 . .
    H H3A 0.3421 0.9059 0.2213 0.067 Uiso d R 1 . .
    H H3B 0.3221 0.7749 0.2508 0.067 Uiso d R 1 . .
loop_
    _atom_site_aniso_label
    _atom_site_aniso_U_11
    _atom_site_aniso_U_22
    _atom_site_aniso_U_33
    _atom_site_aniso_U_12
    _atom_site_aniso_U_13
    _atom_site_aniso_U_23
    C1 0.027(2) 0.028(3) 0.021(2) -0.0037(19) 0.0037(18) 0.002(2)
    C2 0.028(2) 0.028(3) 0.033(3) -0.006(2) -0.003(2) -0.004(2)
    C3 0.024(2) 0.026(3) 0.039(3) -0.0032(19) 0.002(2) -0.002(2)
    C4 0.021(2) 0.021(2) 0.033(3) -0.0039(18) 0.0076(18) -0.001(2)
    C5 0.021(2) 0.015(2) 0.025(2) 0.0008(16) 0.0039(17) 0.0019(18)
    C6 0.0170(19) 0.017(2) 0.026(2) 0.0012(16) 0.0065(17) 0.0039(18)
    C7 0.024(2) 0.030(3) 0.025(2) -0.0022(19) 0.0101(19) 0.001(2)
    C8 0.033(3) 0.035(3) 0.019(2) 0.001(2) 0.0074(19) 0.002(2)
    C9 0.027(2) 0.031(3) 0.021(2) 0.002(2) 0.0013(18) -0.001(2)
    C10 0.021(2) 0.016(2) 0.024(2) 0.0010(16) 0.0032(17) 0.0017(18)
    C11 0.020(2) 0.018(2) 0.025(2) 0.0020(16) 0.0048(17) 0.0004(18)
    C12 0.023(2) 0.026(3) 0.032(3) 0.0007(19) -0.0009(19) 0.000(2)
    C13 0.018(2) 0.024(3) 0.049(3) -0.0013(18) -0.001(2) -0.001(2)
    C14 0.018(2) 0.020(3) 0.048(3) -0.0018(17) 0.008(2) 0.001(2)
    C15 0.022(2) 0.021(2) 0.033(3) -0.0013(18) 0.0076(19) 0.001(2)
    Cl1 0.0363(6) 0.0386(7) 0.0230(6) -0.0093(5) 0.0120(5) -0.0003(5)
    Cl2 0.0285(5) 0.0258(6) 0.0260(6) 0.0037(4) 0.0015(4) 0.0004(5)
    Cl3 0.0263(5) 0.0290(6) 0.0344(6) -0.0015(5) 0.0044(5) 0.0023(5)
    Au1 0.01834(8) 0.01925(9) 0.01896(9) -0.00206(7) 0.00558(6) 0.00098(7)
    N1 0.0188(17) 0.019(2) 0.024(2) -0.0018(14) 0.0045(15) 0.0004(16)
    N2 0.0180(16) 0.0136(18) 0.0175(17) 0.0029(13) 0.0040(13) 0.0000(14)
    N3 0.0181(17) 0.0163(19) 0.026(2) -0.0003(14) 0.0027(15) 0.0003(16)
    O1W 0.0303(19) 0.043(2) 0.042(2) -0.0015(17) 0.0029(16) 0.0090(19)
    O2W 0.0289(18) 0.068(3) 0.030(2) -0.0122(19) 0.0052(15) -0.003(2)
    O3W 0.0305(19) 0.061(3) 0.042(2) -0.0077(19) -0.0007(17) 0.013(2)
_geom_special_details
;
All e.s.d.'s (except the e.s.d. in the dihedral angle between two l.s. planes)
are estimated using the full covariance matrix. The cell e.s.d.'s are taken
into account individually in the estimation of e.s.d.'s in distances, angles
and torsion angles; correlations between e.s.d.'s in cell parameters are only
used when they are defined by crystal symmetry. An approximate (isotropic)
treatment of cell e.s.d.'s is used for estimating e.s.d.'s involving l.s.
planes.
;
loop_
    _geom_bond_atom_site_label_1
    _geom_bond_atom_site_label_2
    _geom_bond_site_symmetry_2
    _geom_bond_distance
    _geom_bond_publ_flag
    C1 N1 . 1.329(6) ?
    C1 C2 . 1.380(6) ?
    C1 H1 . 0.9500 ?
    C2 C3 . 1.373(7) ?
    C2 H2 . 0.9500 ?
    C3 C4 . 1.385(7) ?
    C3 H3 . 0.9500 ?
    C4 C5 . 1.375(6) ?
    C4 H4 . 0.9500 ?
    C5 N1 . 1.376(6) ?
    C5 C6 . 1.463(6) ?
    C6 N2 . 1.345(5) ?
    C6 C7 . 1.383(6) ?
    C7 C8 . 1.381(7) ?
    C7 H7 . 0.9500 ?
    C8 C9 . 1.388(7) ?
    C8 H8 . 0.9500 ?
    C9 C10 . 1.386(6) ?
    C9 H9 . 0.9500 ?
    C10 N2 . 1.333(6) ?
    C10 C11 . 1.468(6) ?
    C11 N3 . 1.371(6) ?
    C11 C12 . 1.373(7) ?
    C12 C13 . 1.379(7) ?
    C12 H12 . 0.9500 ?
    C13 C14 . 1.380(8) ?
    C13 H13 . 0.9500 ?
    C14 C15 . 1.386(7) ?
    C14 H14 . 0.9500 ?
    C15 N3 . 1.336(5) ?
    C15 H15 . 0.9500 ?
    Cl1 Au1 . 2.2686(11) ?
    Au1 N2 . 1.950(3) ?
    Au1 N3 . 2.021(4) ?
    Au1 N1 . 2.025(4) ?
    O1W H1A . 0.8369 ?
    O1W H1B . 0.8373 ?
    O2W H2A . 0.8388 ?
    O2W H2B . 0.8381 ?
    O3W H3A . 0.8361 ?
    O3W H3B . 0.8423 ?
loop_
    _geom_angle_atom_site_label_1
    _geom_angle_atom_site_label_2
    _geom_angle_atom_site_label_3
    _geom_angle_site_symmetry_1
    _geom_angle_site_symmetry_3
    _geom_angle
    _geom_angle_publ_flag
    N1 C1 C2 . . 120.8(4) ?
    N1 C1 H1 . . 119.6 ?
    C2 C1 H1 . . 119.6 ?
    C3 C2 C1 . . 119.3(5) ?
    C3 C2 H2 . . 120.4 ?
    C1 C2 H2 . . 120.4 ?
    C2 C3 C4 . . 119.9(5) ?
    C2 C3 H3 . . 120.1 ?
    C4 C3 H3 . . 120.1 ?
    C5 C4 C3 . . 119.5(4) ?
    C5 C4 H4 . . 120.2 ?
    C3 C4 H4 . . 120.2 ?
    C4 C5 N1 . . 119.4(4) ?
    C4 C5 C6 . . 125.1(4) ?
    N1 C5 C6 . . 115.5(4) ?
    N2 C6 C7 . . 117.6(4) ?
    N2 C6 C5 . . 113.6(4) ?
    C7 C6 C5 . . 128.9(4) ?
    C8 C7 C6 . . 119.2(4) ?
    C8 C7 H7 . . 120.4 ?
    C6 C7 H7 . . 120.4 ?
    C7 C8 C9 . . 121.0(4) ?
    C7 C8 H8 . . 119.5 ?
    C9 C8 H8 . . 119.5 ?
    C10 C9 C8 . . 118.7(4) ?
    C10 C9 H9 . . 120.7 ?
    C8 C9 H9 . . 120.7 ?
    N2 C10 C9 . . 118.0(4) ?
    N2 C10 C11 . . 113.9(4) ?
    C9 C10 C11 . . 128.1(4) ?
    N3 C11 C12 . . 120.1(4) ?
    N3 C11 C10 . . 114.9(4) ?
    C12 C11 C10 . . 125.0(4) ?
    C11 C12 C13 . . 119.3(5) ?
    C11 C12 H12 . . 120.3 ?
    C13 C12 H12 . . 120.3 ?
    C12 C13 C14 . . 120.3(5) ?
    C12 C13 H13 . . 119.8 ?
    C14 C13 H13 . . 119.8 ?
    C13 C14 C15 . . 118.7(4) ?
    C13 C14 H14 . . 120.7 ?
    C15 C14 H14 . . 120.7 ?
    N3 C15 C14 . . 120.9(5) ?
    N3 C15 H15 . . 119.5 ?
    C14 C15 H15 . . 119.5 ?
    N2 Au1 N3 . . 81.25(15) ?
    N2 Au1 N1 . . 81.39(15) ?
    N3 Au1 N1 . . 162.64(15) ?
    N2 Au1 Cl1 . . 176.48(11) ?
    N3 Au1 Cl1 . . 98.51(11) ?
    N1 Au1 Cl1 . . 98.82(11) ?
    C1 N1 C5 . . 121.1(4) ?
    C1 N1 Au1 . . 126.5(3) ?
    C5 N1 Au1 . . 112.4(3) ?
    C10 N2 C6 . . 125.6(4) ?
    C10 N2 Au1 . . 117.2(3) ?
    C6 N2 Au1 . . 117.2(3) ?
    C15 N3 C11 . . 120.7(4) ?
    C15 N3 Au1 . . 126.7(3) ?
    C11 N3 Au1 . . 112.7(3) ?
    H1A O1W H1B . . 103.6 ?
    H2A O2W H2B . . 103.8 ?
    H3A O3W H3B . . 103.3 ?
loop_
    _geom_torsion_atom_site_label_1
    _geom_torsion_atom_site_label_2
    _geom_torsion_atom_site_label_3
    _geom_torsion_atom_site_label_4
    _geom_torsion_site_symmetry_1
    _geom_torsion_site_symmetry_2
    _geom_torsion_site_symmetry_3
    _geom_torsion_site_symmetry_4
    _geom_torsion
    _geom_torsion_publ_flag
    N1 C1 C2 C3 . . . . 0.1(8) ?
    C1 C2 C3 C4 . . . . 0.2(8) ?
    C2 C3 C4 C5 . . . . -0.3(7) ?
    C3 C4 C5 N1 . . . . 0.1(7) ?
    C3 C4 C5 C6 . . . . 179.1(4) ?
    C4 C5 C6 N2 . . . . -178.5(4) ?
    N1 C5 C6 N2 . . . . 0.5(6) ?
    C4 C5 C6 C7 . . . . 3.4(8) ?
    N1 C5 C6 C7 . . . . -177.6(5) ?
    N2 C6 C7 C8 . . . . 0.5(7) ?
    C5 C6 C7 C8 . . . . 178.5(5) ?
    C6 C7 C8 C9 . . . . -0.2(8) ?
    C7 C8 C9 C10 . . . . 0.5(8) ?
    C8 C9 C10 N2 . . . . -1.0(7) ?
    C8 C9 C10 C11 . . . . -179.9(5) ?
    N2 C10 C11 N3 . . . . -3.5(6) ?
    C9 C10 C11 N3 . . . . 175.5(4) ?
    N2 C10 C11 C12 . . . . 177.3(4) ?
    C9 C10 C11 C12 . . . . -3.7(8) ?
    N3 C11 C12 C13 . . . . -0.9(7) ?
    C10 C11 C12 C13 . . . . 178.2(4) ?
    C11 C12 C13 C14 . . . . 0.0(7) ?
    C12 C13 C14 C15 . . . . 1.0(7) ?
    C13 C14 C15 N3 . . . . -1.1(7) ?
    C2 C1 N1 C5 . . . . -0.3(7) ?
    C2 C1 N1 Au1 . . . . -179.6(4) ?
    C4 C5 N1 C1 . . . . 0.2(7) ?
    C6 C5 N1 C1 . . . . -178.9(4) ?
    C4 C5 N1 Au1 . . . . 179.5(3) ?
    C6 C5 N1 Au1 . . . . 0.5(5) ?
    N2 Au1 N1 C1 . . . . 178.4(4) ?
    N3 Au1 N1 C1 . . . . 178.2(4) ?
    Cl1 Au1 N1 C1 . . . . -5.1(4) ?
    N2 Au1 N1 C5 . . . . -0.9(3) ?
    N3 Au1 N1 C5 . . . . -1.1(7) ?
    Cl1 Au1 N1 C5 . . . . 175.6(3) ?
    C9 C10 N2 C6 . . . . 1.3(7) ?
    C11 C10 N2 C6 . . . . -179.6(4) ?
    C9 C10 N2 Au1 . . . . -176.8(3) ?
    C11 C10 N2 Au1 . . . . 2.3(5) ?
    C7 C6 N2 C10 . . . . -1.1(7) ?
    C5 C6 N2 C10 . . . . -179.4(4) ?
    C7 C6 N2 Au1 . . . . 177.0(3) ?
    C5 C6 N2 Au1 . . . . -1.3(5) ?
    N3 Au1 N2 C10 . . . . -0.6(3) ?
    N1 Au1 N2 C10 . . . . 179.5(3) ?
    N3 Au1 N2 C6 . . . . -178.9(3) ?
    N1 Au1 N2 C6 . . . . 1.2(3) ?
    C14 C15 N3 C11 . . . . 0.2(7) ?
    C14 C15 N3 Au1 . . . . 178.7(3) ?
    C12 C11 N3 C15 . . . . 0.9(7) ?
    C10 C11 N3 C15 . . . . -178.4(4) ?
    C12 C11 N3 Au1 . . . . -177.8(4) ?
    C10 C11 N3 Au1 . . . . 2.9(5) ?
    N2 Au1 N3 C15 . . . . -179.9(4) ?
    N1 Au1 N3 C15 . . . . -179.7(4) ?
    Cl1 Au1 N3 C15 . . . . 3.6(4) ?
    N2 Au1 N3 C11 . . . . -1.4(3) ?
    N1 Au1 N3 C11 . . . . -1.1(7) ?
    Cl1 Au1 N3 C11 . . . . -177.8(3) ?
loop_
    _geom_hbond_atom_site_label_D
    _geom_hbond_atom_site_label_H
    _geom_hbond_atom_site_label_A
    _geom_hbond_site_symmetry_A
    _geom_hbond_distance_DH
    _geom_hbond_distance_HA
    _geom_hbond_distance_DA
    _geom_hbond_angle_DHA
    O1W H1A Cl2 1_545 0.84 2.32 3.140(4) 167
    O1W H1B Cl3 . 0.84 2.42 3.229(4) 161
    O2W H2A Cl2 . 0.84 2.31 3.141(4) 172
    O2W H2B O3W . 0.84 1.94 2.768(5) 169
    O3W H3A Cl3 1_565 0.84 2.31 3.133(4) 167
    O3W H3B Cl3 2_655 0.84 2.36 3.194(4) 171
data_global
_journal_date_recd_electronic     2008-07-07
_journal_date_accepted     2008-09-01
_journal_name_full     'Acta Crystallographica, Section E'
_journal_year     2008
_journal_volume     64
_journal_issue     10
_journal_page_first     m1240
_journal_page_last     m1240
_journal_paper_category     QM
_journal_coeditor_code     EZ2137
_publ_contact_author_name     'Glenn E. M. Maguire'
_publ_contact_author_address
;
School of Chemistry
University of KwaZulu-Natal
Durban 4000
South Africa
;
_publ_contact_author_email     'maguireg@ukzn.ac.za'
_publ_contact_author_fax     '+27 312603091'
_publ_contact_author_phone     '+27 312601113'
_publ_section_title
;
Chlorido(2,2':6',2''-terpyridine-\k^3^<i>N</i>,<i>N</i>',<i>N</i>'')gold(I)
dichloride trihydrate at 173 K
;
loop_
    _publ_author_name
    _publ_author_address
    'Friedrich, Holger B.'
;
School of Chemistry
University of KwaZulu-Natal
Westville Campus
Private Bag X54001
Durban 4000
South Africa
;
    'Maguire, Glenn E. M.'
;
School of Chemistry
University of KwaZulu-Natal
Westville Campus
Private Bag X54001
Durban 4000
South Africa
;
    'Martincigh, Bice S.'
;
School of Chemistry
University of KwaZulu-Natal
Westville Campus
Private Bag X54001
Durban 4000
South Africa
;
    'McKay, Michael G.'
;
School of Chemistry
University of KwaZulu-Natal
Westville Campus
Private Bag X54001
Durban 4000
South Africa
;
    'Pietersen, Lauren K.'
;
School of Chemistry
University of KwaZulu-Natal
Westville Campus
Private Bag X54001
Durban 4000
South Africa
;
