# Supplementary material for: Redetermination of chlorido(2,2′:6′,2′′-terpyridine-κ3 N,N′,N′′)gold(I) dichloride trihydrate at 173 K
Source: Acta Crystallogr Sect E Struct Rep Online. 2008 Sep 6;64(Pt 10):m1240. doi: 10.1107/S1600536808027943 (PMC2959318; doi:10.1107/S1600536808027943)
Supplement: Supplementary file 2 [file e-64-m1240-Isup2.hkl]

#
# h,k,l, Fc-squared, Fo-squared, sigma(Fo-squared) and status flag
#
data_I
_shelx_title ' 7m_kznd17b_0a in P2(1)/c'
_shelx_refln_list_code          4
_shelx_F_calc_maximum      477.11
_exptl_crystal_F_000      1128.00
_reflns_d_resolution_high  0.7570
 
loop_
 _symmetry_equiv_pos_as_xyz
 'x, y, z'
 '-x, y+1/2, -z+1/2'
 '-x, -y, -z'
 'x, -y-1/2, z-1/2'
 
_cell_length_a     8.4486
_cell_length_b     6.9766
_cell_length_c    31.1581
_cell_angle_alpha  90.000
_cell_angle_beta   94.392
_cell_angle_gamma  90.000
 
_shelx_F_squared_multiplier     1.000
 
loop_
 _refln_index_h
 _refln_index_k
 _refln_index_l
 _refln_F_squared_calc
 _refln_F_squared_meas
 _refln_F_squared_sigma
 _refln_observed_status
   3   0   0     3196.21     3756.48     87.41 o
   4   0   0    41446.26    44148.74    500.43 o
   5   0   0    34431.64    36017.70    772.49 o
   6   0   0     4771.43     4148.53   1610.42 o
   7   0   0    17577.59    17790.28    323.42 o
   8   0   0     5166.86     5115.51    138.29 o
   9   0   0     9875.25     9763.77    230.55 o
  10   0   0     5236.17     4825.81    159.14 o
  11   0   0      774.21      904.50     99.66 o
   1   1   0    48928.73    46894.34    576.91 o
   2   1   0      795.32      899.92    110.36 o
   3   1   0    49336.10    52512.83    736.88 o
   4   1   0    32206.97    33608.86    304.75 o
   5   1   0      155.17      271.15     28.32 o
   6   1   0    11316.63    11587.13    209.43 o
   7   1   0      214.63      243.08     29.17 o
   8   1   0     7340.40     7563.27    113.53 o
   9   1   0     1450.93     1469.38     67.03 o
  10   1   0     3005.56     2993.48     93.05 o
  11   1   0     4420.50     4327.20    134.05 o
   0   2   0    10992.83    11551.33    157.34 o
   1   2   0    92179.11    94737.23   2603.35 o
   2   2   0      226.60      366.93     32.92 o
   3   2   0     1922.23     2769.80    709.12 o
   4   2   0     4305.82     4466.31     71.97 o
   5   2   0      140.39      204.46     27.19 o
   6   2   0       50.84       87.64     22.42 o
   7   2   0     2917.12     3016.74     64.43 o
   8   2   0       43.96      148.16     41.16 o
   9   2   0      129.96       55.41     51.75 o
  10   2   0      292.30      373.12     77.58 o
   1   3   0    22753.58    23300.61    480.69 o
   2   3   0     6405.34     6084.21    206.96 o
   3   3   0     2075.93     1954.35     56.21 o
   4   3   0      149.76      192.63     38.84 o
   5   3   0     1484.85     1657.15     80.58 o
   6   3   0     8799.65     9080.41    387.48 o
   7   3   0      227.41      350.04     49.13 o
   8   3   0     2616.73     2667.07    100.69 o
   9   3   0      976.46      991.76     91.70 o
  10   3   0       40.00       89.78     54.97 o
   0   4   0    30558.51    30261.88    798.72 o
   1   4   0      256.20      383.62     40.98 o
   2   4   0   101376.63    97927.17   1292.58 o
   3   4   0    17954.20    17472.09    260.31 o
   4   4   0    13267.86    12739.94    209.16 o
   5   4   0    10301.35     9883.16    188.19 o
   6   4   0       17.11       54.36     30.53 o
   7   4   0    10413.77     9729.16    136.23 o
   8   4   0     1101.30     1115.67     63.88 o
   9   4   0     6316.23     6316.70    142.76 o
  10   4   0     2318.57     2256.37     87.92 o
   1   5   0    39949.33    38089.57    737.87 o
   2   5   0     7314.22     7171.42     96.22 o
   3   5   0     8333.19     8063.14    114.81 o
   4   5   0     7569.20     7286.90    202.71 o
   5   5   0     3867.34     3624.20     98.63 o
   6   5   0    12302.92    11886.50    199.97 o
   7   5   0     1028.16     1052.62     65.52 o
   8   5   0     6815.62     6451.30    127.04 o
   9   5   0     3272.06     3174.03    143.43 o
   0   6   0     1672.59     1719.26     80.85 o
   1   6   0       72.19      445.32     75.52 o
   2   6   0    11540.81    11436.24    159.67 o
   3   6   0     4837.31     5065.96    137.13 o
   4   6   0      298.53      463.01     68.44 o
   5   6   0     4043.53     4007.95     96.46 o
   6   6   0       51.21      154.66     43.88 o
   7   6   0     2697.77     2501.87     99.99 o
   8   6   0        5.86      164.44     50.15 o
   1   7   0      144.85      250.16     49.15 o
   2   7   0      110.01      478.08     55.84 o
   3   7   0     1037.99     1332.68    116.33 o
   4   7   0       45.63      223.27     85.23 o
   5   7   0      112.49      227.37     69.93 o
   6   7   0        5.97       83.44     46.12 o
   7   7   0       14.73      172.46     55.83 o
   0   8   0    10827.11    10502.41    310.31 o
   1   8   0     1835.29     2166.68    118.20 o
   2   8   0     6391.55     6398.75    372.59 o
   3   8   0      318.01      629.44     68.35 o
   4   8   0     2412.54     2391.10    128.96 o
   5   8   0     3730.67     3535.28    185.75 o
   1   9   0     7968.07     8205.87    274.25 o
   2   9   0      387.87      599.30    143.14 o
 -11   1   1       58.83      141.63     73.29 o
 -10   1   1     6178.87     6125.78    122.32 o
  -9   1   1       85.09      143.20     47.11 o
  -8   1   1     2751.42     2832.70     75.07 o
  -7   1   1     5014.73     5451.62     89.78 o
  -6   1   1     1968.67     2098.68     53.71 o
  -5   1   1    20216.83    20998.56    329.71 o
  -4   1   1      556.72      630.83     35.91 o
  -3   1   1    14740.05    15814.31    427.91 o
  -2   1   1     9784.91    10783.56     79.35 o
  -1   1   1    13899.37    13885.64     91.93 o
   1   1   1    14865.92    14980.12    541.95 o
   2   1   1    35187.28    37649.22    407.55 o
   3   1   1     4280.11     4505.46     96.20 o
   4   1   1    33064.48    34308.58    296.80 o
   5   1   1      843.89      972.28     62.80 o
   6   1   1     2014.44     2130.94     57.07 o
   7   1   1     4833.77     4796.05     85.98 o
   8   1   1       20.23       50.29     28.47 o
   9   1   1     5718.65     5512.16    109.95 o
  10   1   1      107.58      148.73     44.93 o
  11   1   1     1106.43     1036.05     87.51 o
 -10   2   1      142.41      116.61     67.94 o
  -9   2   1     6645.56     6167.03    167.65 o
  -8   2   1    10047.63     9840.01    272.53 o
  -7   2   1     6881.14     6884.78    129.49 o
  -6   2   1    19631.60    19896.23    335.72 o
  -5   2   1       36.23       38.19     16.89 o
  -4   2   1    36788.27    38427.65    306.91 o
  -3   2   1    12858.84    13330.01    152.44 o
  -2   2   1    51587.71    51641.47   1675.18 o
  -1   2   1    91626.63    92526.09   1296.54 o
   0   2   1    13572.09    14315.70    174.82 o
   1   2   1   227629.47   222328.53   3947.70 o
   2   2   1     7502.19     7807.87    118.49 o
   3   2   1    59463.63    61934.33    325.74 o
   4   2   1     3602.72     3759.45     95.26 o
   5   2   1    28844.81    29905.19    631.46 o
   6   2   1    10643.09    10830.62    177.05 o
   7   2   1     1614.56     1739.26     53.32 o
   8   2   1    10676.49    10411.28    334.44 o
   9   2   1     1841.31     1817.61     87.17 o
  10   2   1     8703.13     8118.32    335.44 o
 -10   3   1     4688.70     4504.05    165.34 o
  -9   3   1     2218.65     1991.71    133.30 o
  -8   3   1     7563.43     7359.52    265.67 o
  -7   3   1     6387.88     6334.43    204.64 o
  -6   3   1     5885.93     5868.38    117.19 o
  -5   3   1    19094.04    19247.03    233.90 o
  -4   3   1      202.24      305.79     62.29 o
  -3   3   1    23857.29    23267.42    174.50 o
  -2   3   1    13500.76    12896.68    194.52 o
  -1   3   1    14779.94    14986.39    203.76 o
   0   3   1    37032.93    36594.61    272.20 o
   1   3   1     6109.12     6182.54     67.03 o
   2   3   1    85367.81    82754.70   1912.29 o
   3   3   1      349.51      774.51    304.85 o
   4   3   1    19836.28    19639.40    217.73 o
   5   3   1     8049.25     7995.32    124.52 o
   6   3   1     4756.27     4858.09    230.55 o
   7   3   1     9186.06     8935.63    351.30 o
   8   3   1      425.16      435.77     71.03 o
   9   3   1     5279.74     4848.58    161.20 o
  10   3   1      874.11     1032.17     84.07 o
 -10   4   1      282.79      291.83     58.84 o
  -9   4   1     2226.61     2225.76     95.72 o
  -8   4   1      319.95      383.06     48.19 o
  -7   4   1       33.13      122.76     39.43 o
  -6   4   1     3563.94     3534.14     82.50 o
  -5   4   1       21.97       37.01     36.02 o
  -4   4   1     2236.84     2198.41     71.26 o
  -3   4   1       43.96      365.17    159.04 o
  -2   4   1     6830.59     7106.03     93.52 o
  -1   4   1     6417.27     6424.80    111.34 o
   0   4   1     7701.83     7631.84     85.79 o
   1   4   1     1931.87     1914.31     41.30 o
   2   4   1     5134.13     5353.53     82.10 o
   3   4   1     7882.70     7925.29    118.61 o
   4   4   1      114.25      319.29     75.39 o
   5   4   1     1019.57     1038.09     49.73 o
   6   4   1     2936.89     2878.16     76.10 o
   7   4   1      126.68      162.97     47.70 o
   8   4   1     3317.70     3074.39    122.52 o
   9   4   1      100.64      194.07     51.53 o
  10   4   1      208.83      195.72     47.01 o
  -9   5   1        8.65       84.53     51.65 o
  -8   5   1      763.32      913.62     69.13 o
  -7   5   1     1204.00     1244.52     66.21 o
  -6   5   1       51.35      226.22     60.24 o
  -5   5   1     1338.23     1414.87     94.02 o
  -4   5   1      306.64      446.53     48.91 o
  -3   5   1     1326.18     1287.23     53.71 o
  -2   5   1     1252.61     1351.92     58.35 o
  -1   5   1     3013.03     3196.87    128.29 o
   0   5   1     5001.26     5139.76    163.07 o
   1   5   1        7.62      278.63     64.57 o
   2   5   1     1808.68     1796.65     88.76 o
   3   5   1      727.19      962.57    151.70 o
   4   5   1     2711.55     2600.37     83.42 o
   5   5   1       30.26       91.54     33.76 o
   6   5   1      158.14      265.78     41.47 o
   7   5   1     1254.03     1354.66     74.69 o
   8   5   1        4.06      105.18     43.68 o
   9   5   1      236.59      219.64     56.55 o
  -8   6   1     1428.04     1539.56     81.60 o
  -7   6   1     1529.46     1675.95     82.64 o
  -6   6   1     7589.80     7347.53    131.82 o
  -5   6   1      373.96      418.17     56.42 o
  -4   6   1    13212.13    12886.66    222.54 o
  -3   6   1     5257.88     5176.15    117.07 o
  -2   6   1     6993.79     6773.76    223.16 o
  -1   6   1    15673.21    14744.54    354.84 o
   0   6   1     4958.63     4965.27     87.29 o
   1   6   1    16622.16    15991.18    490.79 o
   2   6   1        0.77      143.05     77.54 o
   3   6   1    32757.74    31858.88    558.38 o
   4   6   1      432.45      653.98     64.03 o
   5   6   1     3410.49     3379.96     90.63 o
   6   6   1     4197.92     3916.43    132.47 o
   7   6   1      249.74      357.26     51.67 o
   8   6   1     5286.89     5205.27    123.28 o
  -7   7   1     4326.43     4330.17    116.61 o
  -6   7   1     1243.39     1217.57     73.10 o
  -5   7   1     5549.37     5390.09    154.75 o
  -4   7   1       96.88      155.07     54.61 o
  -3   7   1    12638.75    12490.63    209.55 o
  -2   7   1     3012.51     2880.76     95.77 o
  -1   7   1     6486.11     6503.23    163.71 o
   0   7   1    19551.90    19797.89    332.16 o
   1   7   1      353.51      436.84     54.64 o
   2   7   1    16392.68    16411.35    299.25 o
   3   7   1       30.24       18.84     47.07 o
   4   7   1     9163.62     8731.92    223.99 o
   5   7   1     3814.99     3626.35    144.47 o
   6   7   1     3652.95     3751.90    106.43 o
   7   7   1     3864.86     3780.52    109.26 o
  -5   8   1      209.42      469.09    125.65 o
  -4   8   1     5063.88     5141.55    173.04 o
  -3   8   1      771.43      956.91     79.22 o
  -2   8   1     2421.41     2791.75    129.77 o
  -1   8   1     2948.12     3236.61    136.69 o
   0   8   1     1592.53     2200.50    119.75 o
   1   8   1     4210.33     4600.98    155.29 o
   2   8   1      244.28      642.32    107.08 o
   3   8   1     3562.98     3751.99    142.65 o
   4   8   1     2851.44     2754.98    135.15 o
   5   8   1     2317.55     2340.92    133.65 o
  -2   9   1       37.14      293.27     87.21 o
  -1   9   1      297.10      607.42    108.17 o
   0   9   1      127.85      264.42     84.99 o
   1   9   1       29.36      361.76     87.05 o
   2   9   1       88.98      233.12     78.62 o
 -11   0   2     1348.29     1417.06    111.22 o
 -10   0   2     9837.53     9501.78    210.92 o
  -9   0   2     1101.51     1086.00     84.94 o
  -8   0   2    10579.51    10570.15    273.16 o
  -7   0   2    15826.53    16360.29   1298.05 o
  -6   0   2    28680.64    30397.15   1457.57 o
  -5   0   2    14334.51    12705.11   2007.77 o
  -4   0   2     4838.44     4976.06    485.15 o
  -3   0   2    32985.60    29654.44   4357.43 o
  -2   0   2     2472.42     2808.07     69.93 o
   3   0   2     4322.19     4796.98    111.45 o
   4   0   2    40429.82    44282.46   1621.47 o
   5   0   2      432.16      474.32    102.83 o
   6   0   2    39269.80    41012.75   1592.52 o
   7   0   2     6506.90     6659.54    145.23 o
   8   0   2      945.84      986.43     97.24 o
   9   0   2     9314.82     9199.89    194.68 o
  10   0   2      605.38      567.48     78.02 o
  11   0   2     7130.08     7048.29    200.10 o
 -11   1   2     4872.76     4749.97    171.50 o
 -10   1   2      382.12      415.01     52.43 o
  -9   1   2     8798.62     8532.69    150.81 o
  -8   1   2      145.21      219.56     35.61 o
  -7   1   2     7154.12     7502.41     93.48 o
  -6   1   2     2636.22     2805.58     83.23 o
  -5   1   2    15270.70    16206.63    246.21 o
  -4   1   2    38787.75    41364.27    438.51 o
  -3   1   2        7.04       72.50     22.57 o
  -2   1   2    20855.14    21954.21    497.28 o
  -1   1   2     2081.17     2235.89     54.17 o
   1   1   2    33890.66    30593.77    203.23 o
   2   1   2    37173.11    39427.77    369.31 o
   3   1   2    64161.41    66256.27    768.67 o
   4   1   2       24.76       70.72     18.53 o
   5   1   2    28034.31    29389.35    271.28 o
   6   1   2      594.06      686.88     34.75 o
   7   1   2     2417.59     2478.34     65.97 o
   8   1   2     1760.99     1790.24     57.43 o
   9   1   2     2071.39     2074.00     77.17 o
  10   1   2     7057.11     6736.95    129.13 o
  11   1   2      351.32      409.44     81.72 o
 -10   2   2       50.99      192.30     89.60 o
  -9   2   2       70.37      146.82     57.93 o
  -8   2   2     3600.30     3603.47    118.46 o
  -7   2   2      184.18      236.49     29.97 o
  -6   2   2      509.83      585.89     32.88 o
  -5   2   2     3104.75     2989.70     68.68 o
  -4   2   2       17.65       64.16     20.77 o
  -3   2   2     2310.00     2546.41     71.24 o
  -2   2   2     5573.43     5687.65    137.84 o
  -1   2   2     1592.24     1660.14     38.59 o
   0   2   2     2894.86     3274.32     56.92 o
   1   2   2     2389.38     2637.68     88.00 o
   2   2   2     3569.31     3950.15    233.82 o
   3   2   2      498.79      496.84     33.88 o
   4   2   2      476.30      649.71     75.90 o
   5   2   2     1333.60     1483.22     77.28 o
   6   2   2      705.69      746.03     41.43 o
   7   2   2     3013.62     3043.94     75.05 o
   8   2   2      241.67      326.24     48.57 o
   9   2   2      415.69      447.74     58.70 o
  10   2   2       17.85      138.22     64.11 o
 -10   3   2      464.01      473.68     56.72 o
  -9   3   2     3075.70     3115.42    135.15 o
  -8   3   2      250.55      288.56     53.40 o
  -7   3   2     3878.77     3811.16    188.01 o
  -6   3   2     5467.53     5757.14    215.25 o
  -5   3   2      349.34      371.97     37.90 o
  -4   3   2     4944.90     4908.73    113.69 o
  -3   3   2     6032.00     6319.58     94.41 o
  -2   3   2    14756.39    15396.58    185.75 o
  -1   3   2     4438.37     4476.35    100.30 o
   0   3   2    17410.67    17708.43    182.62 o
   1   3   2    10413.95     9802.37    194.13 o
   2   3   2     3591.03     3879.96    164.05 o
   3   3   2     4365.06     4527.75    103.22 o
   4   3   2      145.08      205.82     25.12 o
   5   3   2    13530.01    12845.70    233.49 o
   6   3   2     1195.83     1047.17     88.18 o
   7   3   2     1592.01     1594.78     83.85 o
   8   3   2     4044.93     3567.37    168.27 o
   9   3   2      145.35      222.41     53.64 o
  10   3   2      631.29      565.45     68.79 o
 -10   4   2     6648.02     6265.85    221.32 o
  -9   4   2       73.00       95.32     49.29 o
  -8   4   2     9003.64     8886.57    301.22 o
  -7   4   2      853.07      950.29     55.79 o
  -6   4   2     6548.18     6510.62    157.45 o
  -5   4   2    12195.59    11568.53    153.83 o
  -4   4   2     4303.32     4038.57     90.91 o
  -3   4   2    39315.08    37632.54    500.56 o
  -2   4   2      751.24      659.29     58.67 o
  -1   4   2    18055.80    17290.92    446.00 o
   0   4   2    13310.26    13275.68    118.60 o
   1   4   2    10757.92    10424.45    105.18 o
   2   4   2    42507.73    40599.20   1460.01 o
   3   4   2     8119.93     7925.21    118.31 o
   4   4   2    38846.71    36844.20    709.84 o
   5   4   2      872.15      858.31     56.08 o
   6   4   2     5855.00     5860.32    210.53 o
   7   4   2     3987.76     3793.96    216.41 o
   8   4   2     2198.44     2184.14    118.20 o
   9   4   2     4823.66     4565.40    135.79 o
  -9   5   2     6123.19     5797.68    127.15 o
  -8   5   2      125.83      169.69     46.82 o
  -7   5   2    14142.34    13290.69    301.26 o
  -6   5   2     6385.75     6129.04    130.60 o
  -5   5   2     2669.70     2666.92     87.29 o
  -4   5   2     8335.33     8099.58    172.26 o
  -3   5   2      907.85      879.73     55.56 o
  -2   5   2    32589.51    30895.33    569.64 o
  -1   5   2     2196.91     2286.54     95.42 o
   0   5   2    20434.23    19985.17    207.60 o
   1   5   2    27750.84    26364.95    805.98 o
   2   5   2     5663.32     5434.94    104.72 o
   3   5   2    32967.17    32552.34    448.04 o
   4   5   2     2723.59     2664.77     72.75 o
   5   5   2     9681.83     9590.40    131.81 o
   6   5   2     1787.87     1777.72     69.78 o
   7   5   2    11209.73    10594.80    152.44 o
   8   5   2     4624.72     4364.38    108.73 o
   9   5   2       61.72       49.39     45.53 o
  -8   6   2     1571.17     1735.19     84.62 o
  -7   6   2      318.65      462.79     56.35 o
  -6   6   2      982.54     1212.08     65.86 o
  -5   6   2     2022.40     2020.87     87.01 o
  -4   6   2     2239.69     2540.22    182.56 o
  -3   6   2     6378.30     6343.79    348.55 o
  -2   6   2     1059.53     1159.29    109.97 o
  -1   6   2     4276.72     4233.77    167.80 o
   0   6   2     2431.88     2556.65    100.10 o
   1   6   2     7429.93     7406.68    187.04 o
   2   6   2     1084.04     1239.18     66.41 o
   3   6   2      165.57      636.82     89.84 o
   4   6   2     9318.79     8947.39    173.48 o
   5   6   2     1196.17     1414.43     93.05 o
   6   6   2     1835.22     1783.67     75.36 o
   7   6   2      752.30      937.28     66.16 o
   8   6   2      433.21      507.38     59.59 o
  -7   7   2        4.95      102.28     49.43 o
  -6   7   2      221.12      306.32     52.77 o
  -5   7   2      591.68      711.33     90.15 o
  -4   7   2     1539.25     1460.07     81.93 o
  -3   7   2        0.96      283.47     56.51 o
  -2   7   2      367.60      366.68     54.39 o
  -1   7   2        0.87      374.42     67.78 o
   0   7   2       27.78      450.00     88.50 o
   1   7   2       13.66      200.95     48.11 o
   2   7   2      238.83      775.04     65.46 o
   3   7   2      639.64      875.58     81.03 o
   4   7   2     1100.21     1376.93    102.68 o
   5   7   2       43.26      167.87     76.48 o
   6   7   2      241.80      514.61     58.82 o
   7   7   2        9.04       98.21     49.99 o
  -5   8   2     4520.78     4313.21    167.65 o
  -4   8   2      270.78      538.19    171.54 o
  -3   8   2     2165.16     2145.67    100.38 o
  -2   8   2        2.10      256.17     74.64 o
  -1   8   2     4614.93     4933.56    160.68 o
   0   8   2     4425.16     4685.86    403.18 o
   1   8   2     3755.18     4100.76    253.49 o
   2   8   2     3770.99     3971.85    147.51 o
   3   8   2       71.21      364.76     86.32 o
   4   8   2     4579.98     4556.83    194.49 o
   5   8   2       83.78      224.43     79.03 o
  -2   9   2     6610.91     7135.84    205.50 o
  -1   9   2     1363.81     1362.61    112.67 o
   0   9   2     3942.33     4185.52    239.29 o
   1   9   2     3625.86     3851.47    156.70 o
   2   9   2     2137.03     2140.44    127.47 o
 -11   1   3     3892.27     3552.25    149.11 o
 -10   1   3     2092.59     2131.99     93.35 o
  -9   1   3     1666.29     1713.39     80.73 o
  -8   1   3     6998.90     7016.36    108.89 o
  -7   1   3      302.85      438.95     34.33 o
  -6   1   3     9546.63     9942.08    179.98 o
  -5   1   3     2491.70     2565.96     49.09 o
  -4   1   3     5513.44     5910.13    100.50 o
  -3   1   3    27547.53    29555.96    644.40 o
  -2   1   3    11804.07    12508.74    257.06 o
  -1   1   3    37559.20    37583.02   1436.81 o
   0   1   3       16.76       30.59     10.93 o
   1   1   3    39126.72    41439.27    262.23 o
   2   1   3    12861.48    13336.21    113.22 o
   3   1   3    25845.38    26838.79    128.57 o
   4   1   3    13210.96    13997.14    162.84 o
   5   1   3     1338.99     1512.10     41.02 o
   6   1   3    14825.02    15029.39    300.82 o
   7   1   3      462.86      458.14     34.67 o
   8   1   3     1484.03     1496.56     55.20 o
   9   1   3     3457.39     3329.11     91.19 o
  10   1   3     1156.46     1225.79     69.93 o
 -10   2   3     5110.02     4868.78    233.82 o
  -9   2   3    11656.35    11181.58    463.28 o
  -8   2   3     2751.99     2757.53    140.55 o
  -7   2   3    14507.03    14502.13    308.79 o
  -6   2   3      893.69      948.22     52.86 o
  -5   2   3    33606.11    33688.68    534.95 o
  -4   2   3     4330.16     4122.25    164.99 o
  -3   2   3    10738.23    10881.62    251.08 o
  -2   2   3    34599.30    33943.24    608.44 o
  -1   2   3     1144.06     1281.61     34.80 o
   0   2   3    39508.51    39325.32    915.99 o
   1   2   3     2669.51     2575.63     40.57 o
   2   2   3    17547.77    17522.62    172.30 o
   3   2   3    60830.35    63021.06   1081.16 o
   4   2   3    12066.09    12200.73    179.47 o
   5   2   3    35547.06    36327.62    348.54 o
   6   2   3        5.32       11.98     23.65 o
   7   2   3    15003.31    15439.77    431.43 o
   8   2   3     2388.66     2371.60     74.92 o
   9   2   3     3185.73     3220.26    109.72 o
  10   2   3     4034.63     3783.31    148.34 o
 -10   3   3     5320.04     5038.24    174.84 o
  -9   3   3     2260.92     2249.15     84.72 o
  -8   3   3    10769.34    10179.65    233.09 o
  -7   3   3      216.74      299.86     46.18 o
  -6   3   3    15011.44    14886.10    320.36 o
  -5   3   3     4857.49     4905.08    147.00 o
  -4   3   3    12395.20    12501.31    137.81 o
  -3   3   3    17743.13    18006.65    303.89 o
  -2   3   3     4363.05     4505.22     65.79 o
  -1   3   3    51705.36    52042.41   1150.62 o
   0   3   3      492.03      485.55     40.08 o
   1   3   3    56242.16    55200.86   1006.22 o
   2   3   3    11108.13    10890.62    465.29 o
   3   3   3    22200.88    22181.45    176.45 o
   4   3   3    28908.76    29055.91    759.37 o
   5   3   3     3520.58     3311.79     84.28 o
   6   3   3    14609.84    14418.24    253.89 o
   7   3   3      131.95      200.50     43.92 o
   8   3   3     8347.37     7894.30    390.07 o
   9   3   3     1417.39     1447.08     85.78 o
  10   3   3      379.95      303.01     60.97 o
 -10   4   3      192.46      374.06     61.72 o
  -9   4   3     1378.92     1398.38     72.46 o
  -8   4   3       64.77      191.26     52.04 o
  -7   4   3     3175.59     3202.74     84.75 o
  -6   4   3      443.10      557.23     51.45 o
  -5   4   3      286.20      306.21     42.76 o
  -4   4   3     5167.96     5101.60    101.30 o
  -3   4   3     4194.46     4179.39     87.04 o
  -2   4   3     2655.25     2575.15     90.84 o
  -1   4   3       23.17        1.56     47.75 o
   0   4   3     2556.96     2458.64     52.90 o
   1   4   3     1996.25     2059.22     44.17 o
   2   4   3    15088.36    14947.11    267.05 o
   3   4   3      556.14      676.61     46.04 o
   4   4   3       98.71      262.69     32.07 o
   5   4   3     4812.54     4802.01    106.05 o
   6   4   3       32.16      212.88     43.34 o
   7   4   3     1897.45     1809.81     82.54 o
   8   4   3      306.06      386.80     72.43 o
   9   4   3      443.57      472.49     67.23 o
  -9   5   3      537.45      696.55     89.73 o
  -8   5   3     1309.69     1416.11     74.64 o
  -7   5   3      303.43      525.49     96.05 o
  -6   5   3      706.04      806.52     62.85 o
  -5   5   3      173.81      271.56     45.83 o
  -4   5   3     1225.44     1259.17     88.18 o
  -3   5   3     3606.95     3533.60     78.46 o
  -2   5   3      804.53      919.47    108.67 o
  -1   5   3     2612.03     2604.91     60.38 o
   0   5   3      173.36      416.08     91.16 o
   1   5   3     3691.46     3714.16    172.22 o
   2   5   3      494.28      671.38     86.47 o
   3   5   3      903.23     1277.25    108.82 o
   4   5   3      997.60     1104.18     53.29 o
   5   5   3      275.04      381.80     41.36 o
   6   5   3     2801.55     2869.31     82.86 o
   7   5   3       33.95      213.86     43.76 o
   8   5   3      206.95      356.87     52.27 o
   9   5   3       75.08      158.86     49.15 o
  -8   6   3     1189.37     1221.28     75.82 o
  -7   6   3     7746.80     7407.78    137.32 o
  -6   6   3       46.50       66.49     48.18 o
  -5   6   3     2905.20     2950.13     99.25 o
  -4   6   3     6192.85     6104.48    130.26 o
  -3   6   3     6216.78     5788.28    151.83 o
  -2   6   3     7176.30     7159.57    198.15 o
  -1   6   3      258.61      405.55     58.61 o
   0   6   3    10756.74    10299.22    223.95 o
   1   6   3     6040.60     5870.46    152.74 o
   2   6   3    10012.53     9985.96    150.65 o
   3   6   3     5492.28     5701.98    291.39 o
   4   6   3     1394.69     1540.76     67.12 o
   5   6   3    10378.92    10218.89    233.41 o
   6   6   3       21.95       97.68     40.88 o
   7   6   3     5304.93     5275.59    126.90 o
   8   6   3      575.50      646.16     56.82 o
  -7   7   3        7.36       33.21     47.59 o
  -6   7   3     7600.31     7489.75    140.38 o
  -5   7   3     1551.99     1528.93    218.53 o
  -4   7   3     6989.70     6877.48    257.95 o
  -3   7   3     6334.85     6481.82    152.54 o
  -2   7   3      825.61      878.63     71.04 o
  -1   7   3    17845.26    17531.46    261.14 o
   0   7   3       93.60      103.35     63.37 o
   1   7   3    12707.54    12430.75    291.24 o
   2   7   3     6589.49     6678.57    135.30 o
   3   7   3     6640.70     6519.79    170.76 o
   4   7   3    11116.33    10623.64    430.50 o
   5   7   3     2935.65     2974.82    146.41 o
   6   7   3     6461.29     6321.47    239.29 o
   7   7   3      484.59      521.97     63.75 o
  -5   8   3     2552.14     2631.45    137.29 o
  -4   8   3      590.20      847.15    122.38 o
  -3   8   3      497.17      709.06     72.52 o
  -2   8   3     4563.56     4472.47    155.24 o
  -1   8   3       75.80      269.91     74.84 o
   0   8   3     6546.76     6679.85    183.06 o
   1   8   3      550.22      996.77    126.75 o
   2   8   3     3263.68     3554.31    139.84 o
   3   8   3     2415.58     2737.32    131.32 o
   4   8   3     1148.52     1182.32     98.86 o
   5   8   3     3664.12     3627.72    154.31 o
  -2   9   3       20.85      551.99     95.80 o
  -1   9   3        3.37       15.53     70.63 o
   0   9   3       64.59      376.78     88.04 o
   1   9   3      247.17      491.57    112.54 o
   2   9   3       20.41      422.83     88.84 o
 -11   0   4     6654.86     6751.70    193.88 o
 -10   0   4     1685.87     1719.48    107.18 o
  -9   0   4    12185.66    11964.35    308.12 o
  -8   0   4    13845.97    13411.00    303.75 o
  -7   0   4    14356.40    14476.66   1135.25 o
  -6   0   4    23190.58    22602.39   1432.38 o
  -5   0   4     1197.07     1473.60     48.07 o
  -4   0   4    29616.64    30067.15   1143.99 o
  -3   0   4      704.83      790.55    111.45 o
  -2   0   4     3573.00     3745.55     89.60 o
   3   0   4    17435.88    17119.18    292.61 o
   4   0   4    42908.17    43053.86   1980.91 o
   5   0   4    38572.92    40141.42   1263.01 o
   6   0   4    25331.72    24940.28    249.55 o
   7   0   4     1316.34     1397.39     77.93 o
   8   0   4    14089.64    14169.55    224.73 o
   9   0   4      967.67     1069.84     88.84 o
  10   0   4     5013.86     4918.23    160.50 o
 -11   1   4       96.52      189.10     74.84 o
 -10   1   4    10634.94    10187.22    216.18 o
  -9   1   4     7138.79     6897.14    150.30 o
  -8   1   4     1723.76     1836.40     77.18 o
  -7   1   4     7352.41     7535.65    173.16 o
  -6   1   4     4265.67     4328.33    172.79 o
  -5   1   4    19898.60    20288.46    254.26 o
  -4   1   4      891.27      873.92     30.46 o
  -3   1   4    19752.83    20976.25   1335.20 o
  -2   1   4    39234.38    41029.65    908.08 o
  -1   1   4    14378.12    13786.99    287.38 o
   0   1   4    38200.08    35659.22    225.08 o
   1   1   4     1554.14     1547.17     54.63 o
   2   1   4    40197.20    41458.54    515.72 o
   3   1   4      674.61      783.47     67.51 o
   4   1   4    41302.86    43647.39    392.47 o
   5   1   4    22755.64    23675.71    235.24 o
   6   1   4      533.78      595.69     31.03 o
   7   1   4     8855.28     8978.13    106.19 o
   8   1   4      544.43      575.15     41.53 o
   9   1   4     5605.72     5543.25    111.37 o
  10   1   4     1571.37     1639.11     88.26 o
 -10   2   4       61.77      203.23     96.15 o
  -9   2   4      690.18      813.87     82.40 o
  -8   2   4      194.56      288.89     47.81 o
  -7   2   4      101.56      209.15     45.74 o
  -6   2   4     1446.75     1215.96    197.48 o
  -5   2   4      144.66      286.43     53.04 o
  -4   2   4      440.30      522.74     31.10 o
  -3   2   4     1142.08     1199.51     40.01 o
  -2   2   4     2585.52     2624.87     50.04 o
  -1   2   4     2068.75     2403.36     56.38 o
   0   2   4       46.50       95.71     11.37 o
   1   2   4    15831.73    15969.74    279.14 o
   2   2   4     2754.26     2869.09     54.97 o
   3   2   4     4068.01     4362.96     73.36 o
   4   2   4     1921.63     2069.89     61.51 o
   5   2   4      182.38      219.56     27.44 o
   6   2   4     2620.40     2706.53     66.08 o
   7   2   4       60.56      175.27     34.60 o
   8   2   4      789.26      880.03     54.93 o
   9   2   4        2.31        5.92     43.65 o
  10   2   4        9.65      -26.57     58.47 o
 -10   3   4     1922.64     1882.42     85.00 o
  -9   3   4       39.40      125.94     42.91 o
  -8   3   4     4269.20     3986.91    111.97 o
  -7   3   4     8317.86     8030.53    228.58 o
  -6   3   4      821.07      917.04     53.66 o
  -5   3   4     3436.23     3381.16    154.14 o
  -4   3   4       41.03       89.12     45.21 o
  -3   3   4      702.79      680.98     38.84 o
  -2   3   4     9520.03     9502.01    220.48 o
  -1   3   4    13834.56    14178.93    115.14 o
   0   3   4    11255.98    11159.70    269.49 o
   1   3   4       32.13       55.83     12.48 o
   2   3   4    15606.42    15762.85    147.93 o
   3   3   4     5016.28     5053.29     88.56 o
   4   3   4     3390.99     3542.56    102.89 o
   5   3   4      279.02      389.62     33.42 o
   6   3   4     1861.67     1957.11     73.24 o
   7   3   4    10312.89     9977.53    409.90 o
   8   3   4        1.85       78.13     43.69 o
   9   3   4      588.24      672.07     68.02 o
  10   3   4      682.11      681.17     76.90 o
 -10   4   4     2132.03     2205.80     98.71 o
  -9   4   4     7932.02     7991.41    277.53 o
  -8   4   4     5769.89     5650.06    179.47 o
  -7   4   4     6285.05     6220.85    129.42 o
  -6   4   4     8039.85     7850.63    194.45 o
  -5   4   4      641.91      603.67     49.51 o
  -4   4   4    20945.98    20335.87    194.98 o
  -3   4   4     2794.04     2491.39     60.34 o
  -2   4   4    14044.73    14013.00    254.25 o
  -1   4   4    13975.24    14167.58    430.71 o
   0   4   4      125.06      167.52     34.33 o
   1   4   4    25206.50    24292.38    592.99 o
   2   4   4       44.56       83.46     18.22 o
   3   4   4    32799.36    31865.78    634.80 o
   4   4   4    14426.22    14084.05    168.43 o
   5   4   4     4942.44     4912.40    108.11 o
   6   4   4    14345.51    13631.48    181.01 o
   7   4   4      950.21      977.56     67.46 o
   8   4   4     8284.02     7965.43    210.69 o
   9   4   4       38.30       96.09     56.34 o
  -9   5   4     3067.40     2950.50     99.72 o
  -8   5   4     8976.26     8716.26    189.57 o
  -7   5   4    10643.11    10226.38    174.19 o
  -6   5   4      100.76      139.20     55.27 o
  -5   5   4    13033.94    12685.01    376.41 o
  -4   5   4     2019.54     1913.27     94.53 o
  -3   5   4    16807.01    15689.00    271.73 o
  -2   5   4     3267.42     3193.56     70.81 o
  -1   5   4     6317.48     6102.62    109.76 o
   0   5   4    39594.13    38471.35    656.55 o
   1   5   4      498.41      593.21     48.57 o
   2   5   4    29253.17    28569.85    534.79 o
   3   5   4     3653.69     3799.14     91.45 o
   4   5   4     8500.18     8345.37    174.79 o
   5   5   4     9299.31     9092.23    130.22 o
   6   5   4     9214.45     8922.36    135.10 o
   7   5   4    10780.04    10246.66    180.73 o
   8   5   4      328.85      378.86     51.34 o
   9   5   4     4913.93     4701.19    118.75 o
  -8   6   4     1403.45     1603.41     81.28 o
  -7   6   4       42.85      294.81     50.15 o
  -6   6   4     3950.83     3940.83    116.62 o
  -5   6   4      829.19     1063.33     72.88 o
  -4   6   4     2234.77     2114.46     84.36 o
  -3   6   4     2693.79     2535.58    171.68 o
  -2   6   4     2368.03     2431.42    296.10 o
  -1   6   4     6312.84     6237.17    204.90 o
   0   6   4      563.54      707.25     43.41 o
   1   6   4     2886.33     2922.83     73.05 o
   2   6   4       12.85      242.40     47.86 o
   3   6   4    13745.42    13547.21    290.16 o
   4   6   4     2364.51     2635.14    101.56 o
   5   6   4     1058.87     1309.81     66.44 o
   6   6   4     2259.74     2414.56     84.39 o
   7   6   4      188.43      369.86     53.06 o
   8   6   4     1202.30     1318.93     68.98 o
  -7   7   4      215.22      391.81     57.82 o
  -6   7   4      677.72     1053.88     94.39 o
  -5   7   4      108.00      246.26    118.00 o
  -4   7   4       23.62      301.02    216.34 o
  -3   7   4      770.38      878.53     78.30 o
  -2   7   4      251.07      513.07     87.97 o
  -1   7   4      572.44     1056.40    125.65 o
   0   7   4      102.47      177.68     60.20 o
   1   7   4       70.15      676.09    208.29 o
   2   7   4      188.28      412.17     56.55 o
   3   7   4       17.80      369.14     67.94 o
   4   7   4       10.87      187.15     59.32 o
   5   7   4     1306.16     1424.31    166.08 o
   6   7   4       50.15      311.25     77.68 o
   7   7   4       10.59      171.03     46.75 o
  -5   8   4      458.32      694.92     98.75 o
  -4   8   4      882.21     1026.03     84.28 o
  -3   8   4      940.86     1155.59     82.58 o
  -2   8   4     2683.65     2948.99    132.89 o
  -1   8   4     2978.56     3164.82    135.87 o
   0   8   4     1069.84     1340.16     98.86 o
   1   8   4     5366.54     5431.10    167.52 o
   2   8   4     1744.58     2027.13    113.57 o
   3   8   4     2161.27     2326.58    123.59 o
   4   8   4      273.41      562.15     93.97 o
   5   8   4     1285.32     1539.68    115.77 o
  -2   9   4     4131.32     4402.69    171.44 o
  -1   9   4     1052.58     1199.69    115.89 o
   0   9   4     4880.10     5152.91    176.68 o
   1   9   4      231.64      260.78     78.62 o
   2   9   4     6137.50     6295.76    275.34 o
 -11   1   5     2898.35     2918.24    140.21 o
 -10   1   5      128.08      231.64     96.15 o
  -9   1   5    10677.67    10703.83    336.25 o
  -8   1   5      581.53      703.74     53.28 o
  -7   1   5     5756.26     6077.16    218.96 o
  -6   1   5     9005.48     9320.11    217.95 o
  -5   1   5     9426.37    10033.18    183.66 o
  -4   1   5     9603.88     9716.10    163.69 o
  -3   1   5      541.53      609.87     20.61 o
  -2   1   5     5754.00     5776.85    111.97 o
  -1   1   5    18089.73    18283.91    326.46 o
   0   1   5    19191.81    18220.78    142.04 o
   1   1   5    13287.76    12984.87    155.15 o
   2   1   5      257.51      356.19     26.13 o
   3   1   5    40329.91    41731.82    559.40 o
   4   1   5       57.05       75.65     14.58 o
   5   1   5    15922.16    16490.96    155.03 o
   6   1   5     3187.82     3342.01     64.03 o
   7   1   5      632.27      766.77     41.78 o
   8   1   5    12103.77    12207.69    132.83 o
   9   1   5     1180.91     1234.85     77.18 o
  10   1   5     2151.61     2099.68     97.47 o
 -10   2   5     9583.04     9385.54    618.43 o
  -9   2   5      475.72      453.18     71.03 o
  -8   2   5    18824.83    18524.08    845.13 o
  -7   2   5     9117.73     9148.85    163.07 o
  -6   2   5    20923.30    21080.05    703.88 o
  -5   2   5    11066.06    11074.94    237.54 o
  -4   2   5     2105.07     2036.03     64.54 o
  -3   2   5    31551.51    30444.44    633.88 o
  -2   2   5     2042.96     2167.39     45.83 o
  -1   2   5    18006.95    17722.17    338.49 o
   0   2   5    33088.88    31923.23    484.34 o
   1   2   5    10517.95    10162.31    298.38 o
   2   2   5    69107.81    68356.14    895.78 o
   3   2   5      537.31      624.25     28.69 o
   4   2   5    41336.29    42243.11    551.03 o
   5   2   5     8547.74     8914.74    120.17 o
   6   2   5    23499.97    23284.38    541.54 o
   7   2   5    11389.30    11166.34    137.84 o
   8   2   5     3363.80     3247.93    109.76 o
   9   2   5     9706.93     9444.31    172.85 o
  10   2   5        6.12       33.27     61.58 o
 -10   3   5        7.29       17.13     41.62 o
  -9   3   5     9777.57     9462.61    381.34 o
  -8   3   5     5168.73     4821.14    146.16 o
  -7   3   5    12080.50    12112.11    438.13 o
  -6   3   5     8132.69     7924.60    137.20 o
  -5   3   5     6516.81     6283.18    105.74 o
  -4   3   5    21027.50    20894.19    178.07 o
  -3   3   5       18.21       39.44     18.01 o
  -2   3   5    25214.74    24069.79    352.39 o
  -1   3   5     6804.44     6934.76     81.69 o
   0   3   5    12954.78    12492.13    211.64 o
   1   3   5    36356.78    35641.05    674.65 o
   2   3   5     6127.59     6222.36     73.55 o
   3   3   5    25650.26    25282.73    322.24 o
   4   3   5     1204.98     1252.58     54.16 o
   5   3   5    24166.59    24302.83    456.85 o
   6   3   5    11888.31    11588.38    158.23 o
   7   3   5     7643.29     7313.44    141.61 o
   8   3   5     6123.92     5882.04    137.07 o
   9   3   5       41.74       90.80     50.44 o
  10   3   5     5667.09     5522.48    157.03 o
 -10   4   5     1476.95     1500.11     85.45 o
  -9   4   5       44.30      142.20     44.74 o
  -8   4   5     2207.53     2213.43     78.69 o
  -7   4   5      772.60      883.63    124.83 o
  -6   4   5       31.74       93.17     37.09 o
  -5   4   5     4830.85     4775.72    105.65 o
  -4   4   5     1269.93     1274.77     64.21 o
  -3   4   5     1429.10     1367.54     47.35 o
  -2   4   5     1447.16     1429.12     39.56 o
  -1   4   5     3035.44     3013.52     66.18 o
   0   4   5     3035.72     3008.39     84.85 o
   1   4   5     2974.01     2921.84     76.86 o
   2   4   5     5956.74     6007.19    115.99 o
   3   4   5        4.37      108.63     26.54 o
   4   4   5     8161.76     8044.74    127.53 o
   5   4   5       17.54      129.35     48.51 o
   6   4   5     1561.17     1655.29    117.17 o
   7   4   5     1284.11     1404.53     66.43 o
   8   4   5      520.18      590.90     65.88 o
   9   4   5      713.11      775.70     76.26 o
  -9   5   5     1250.25     1470.37     79.43 o
  -8   5   5       31.20      241.16     76.56 o
  -7   5   5     3082.04     3103.48    148.43 o
  -6   5   5      734.69      947.85     70.20 o
  -5   5   5     1204.44     1360.17    133.62 o
  -4   5   5      284.74      321.93     64.55 o
  -3   5   5       73.26      168.51     32.07 o
  -2   5   5      267.02      271.51     32.22 o
  -1   5   5     1870.92     1963.82     86.19 o
   0   5   5     1127.27     1325.54     55.16 o
   1   5   5     2789.38     2796.78     74.54 o
   2   5   5       44.67      238.08     34.20 o
   3   5   5     2271.38     2449.29     97.50 o
   4   5   5     1017.88     1264.34     81.38 o
   5   5   5      679.50      948.81     54.21 o
   6   5   5      393.97      613.24     50.71 o
   7   5   5      556.96      672.96     50.37 o
   8   5   5     1131.72     1243.29     70.65 o
   9   5   5       20.36      135.35     49.53 o
  -8   6   5     6129.67     5951.54    131.34 o
  -7   6   5      828.30      916.54     77.16 o
  -6   6   5     5174.25     4786.39    134.80 o
  -5   6   5     7841.99     7606.83    147.58 o
  -4   6   5     2388.52     2214.52     85.20 o
  -3   6   5     6441.08     6224.66    144.46 o
  -2   6   5      871.96      881.50     72.63 o
  -1   6   5     6759.24     6690.61    122.52 o
   0   6   5     9169.98     8870.37    199.66 o
   1   6   5     2852.38     2831.42     93.79 o
   2   6   5    12669.39    12894.45    275.37 o
   3   6   5       35.07      353.86     72.59 o
   4   6   5    12406.04    12553.93    358.38 o
   5   6   5     1696.21     1855.28     74.96 o
   6   6   5     4490.04     4569.16    129.95 o
   7   6   5     4436.44     4431.97     99.42 o
   8   6   5     1265.54     1313.92     77.81 o
  -7   7   5     7125.80     7025.43    140.93 o
  -6   7   5     5540.19     5130.20    177.38 o
  -5   7   5     1307.18     1414.25    106.59 o
  -4   7   5     9012.07     8794.21    248.03 o
  -3   7   5        0.20       -2.86     54.45 o
  -2   7   5    12004.85    11748.32    238.41 o
  -1   7   5     1379.45     1499.84    105.99 o
   0   7   5     4728.31     4765.06    144.42 o
   1   7   5    14018.08    14024.95    331.17 o
   2   7   5     1553.81     1670.33     79.57 o
   3   7   5    13818.12    13658.92    341.99 o
   4   7   5      465.17      602.79     83.95 o
   5   7   5     6651.91     6447.58    411.92 o
   6   7   5     3234.14     3365.37    244.75 o
   7   7   5     4161.72     4234.89    103.93 o
  -5   8   5     2958.52     2977.12    201.04 o
  -4   8   5       75.78      188.40     61.64 o
  -3   8   5     3174.00     3379.51    197.01 o
  -2   8   5      681.83     1011.15     99.66 o
  -1   8   5     3874.66     3753.00    230.55 o
   0   8   5     2022.77     2270.28    119.39 o
   1   8   5     1362.60     1582.30    194.49 o
   2   8   5     4283.27     4535.43    152.15 o
   3   8   5       75.57      256.83     73.09 o
   4   8   5     6771.81     6235.67    188.52 o
   5   8   5      120.66      353.34     86.48 o
  -2   9   5       24.32      184.94     79.30 o
  -1   9   5       17.44      274.25     86.53 o
   0   9   5      653.11     1117.14    115.11 o
   1   9   5       26.31      170.23     75.53 o
 -11   0   6     3958.59     3769.51    153.74 o
 -10   0   6     4171.16     4034.01    209.79 o
  -9   0   6    11120.35    10384.40    292.83 o
  -8   0   6       59.26       84.56     50.71 o
  -7   0   6    40666.09    41008.47    781.83 o
  -6   0   6    11866.62    12315.79    275.88 o
  -5   0   6    29605.12    30656.73    778.18 o
  -4   0   6     3325.92     3479.80     62.63 o
  -3   0   6      668.41      726.41     29.46 o
  -2   0   6    81309.79    80019.28   1193.72 o
  -1   0   6     1388.96     2043.23     63.37 o
   2   0   6    14598.00    14300.40    166.08 o
   3   0   6    91521.36    92752.65    692.01 o
   4   0   6    10049.43    10318.99    126.84 o
   5   0   6    27653.72    27888.03    196.31 o
   6   0   6       15.95       75.35     24.07 o
   7   0   6    35836.40    35154.68    326.00 o
   8   0   6    11708.79    11445.63    205.36 o
   9   0   6     3395.31     3470.18    134.41 o
  10   0   6     5114.23     4833.66    161.20 o
 -11   1   6     3029.96     2853.96    196.67 o
 -10   1   6     7183.32     7134.90    266.60 o
  -9   1   6       95.80      168.27     69.93 o
  -8   1   6    16892.01    17018.60    342.78 o
  -7   1   6      507.36      672.25     43.41 o
  -6   1   6    16325.79    17019.25    510.34 o
  -5   1   6     3378.04     3531.91     54.40 o
  -4   1   6    28850.79    29724.11    482.92 o
  -3   1   6    18731.02    18253.55    493.94 o
  -2   1   6     1311.76     1401.68     50.79 o
  -1   1   6    10784.33    10408.58    137.56 o
   0   1   6    11989.37    11981.46    472.41 o
   1   1   6    10910.05    10808.34    148.60 o
   2   1   6    16977.80    17202.24    133.72 o
   3   1   6    10674.70    11105.67     67.15 o
   4   1   6    48118.29    48870.77    347.26 o
   5   1   6        4.45       61.82     21.43 o
   6   1   6    22219.76    22500.29    372.82 o
   7   1   6     3090.53     3040.97     85.79 o
   8   1   6     4227.42     4104.70     92.03 o
   9   1   6     3744.24     3718.80    111.38 o
  10   1   6     2774.52     2731.79    108.80 o
 -10   2   6        7.58       14.52     54.63 o
  -9   2   6      752.38      840.64     51.51 o
  -8   2   6      426.72      574.65     43.82 o
  -7   2   6     1815.35     1851.17     59.30 o
  -6   2   6     1838.42     1786.95     62.44 o
  -5   2   6      632.41      769.54     30.66 o
  -4   2   6     3089.52     3199.62     87.23 o
  -3   2   6     6677.31     6790.34     99.24 o
  -2   2   6      765.48      992.99     34.38 o
  -1   2   6      291.94      432.13     28.71 o
   0   2   6     4621.67     4563.67     77.88 o
   1   2   6     7106.81     7269.15    212.95 o
   2   2   6     5920.77     6133.40     55.53 o
   3   2   6       42.02       71.90     15.71 o
   4   2   6      305.85      426.52     31.51 o
   5   2   6      666.26      700.59     34.59 o
   6   2   6     1614.98     1782.62     53.01 o
   7   2   6     3160.44     3172.00     80.32 o
   8   2   6     1141.68     1326.86     66.56 o
   9   2   6       93.49      140.37     49.65 o
  10   2   6       43.75       65.26     66.88 o
 -10   3   6      768.18      889.27     69.73 o
  -9   3   6      210.92      281.73     44.06 o
  -8   3   6     8252.27     8162.90    201.87 o
  -7   3   6      426.48      495.33     50.30 o
  -6   3   6     7936.05     7743.96    239.14 o
  -5   3   6     3588.28     3571.92    171.28 o
  -4   3   6     3978.85     4215.43    133.41 o
  -3   3   6      383.41      493.27     67.01 o
  -2   3   6     2385.26     2286.78     80.43 o
  -1   3   6     2152.62     2052.05     47.60 o
   0   3   6     5251.26     5104.21    129.75 o
   1   3   6    10031.03     9680.73    189.03 o
   2   3   6    12027.05    12457.89    149.82 o
   3   3   6      123.37      201.33     24.19 o
   4   3   6     9934.60    10034.16    138.70 o
   5   3   6      348.41      434.39     35.63 o
   6   3   6     6522.23     6329.92    104.48 o
   7   3   6      279.99      350.04     49.91 o
   8   3   6     1844.46     1769.99     87.05 o
   9   3   6     4803.04     4668.95    150.17 o
  10   3   6      359.72      371.77     65.66 o
 -10   4   6     1880.22     1938.23    110.72 o
  -9   4   6    10144.43    10164.03    156.31 o
  -8   4   6        8.35       48.45     38.09 o
  -7   4   6    10999.10    11019.67    401.91 o
  -6   4   6     1238.47     1347.89     68.82 o
  -5   4   6    21097.62    20999.39    441.17 o
  -4   4   6    15039.37    15262.85    170.98 o
  -3   4   6     8924.35     8352.03    162.14 o
  -2   4   6    18099.25    17388.63    234.74 o
  -1   4   6     1619.19     1636.06     43.51 o
   0   4   6    13566.99    13051.33    321.72 o
   1   4   6    13361.23    13235.45    249.13 o
   2   4   6    23492.37    23821.90    199.42 o
   3   4   6    23499.84    23799.05    251.18 o
   4   4   6     3681.03     3617.67    176.92 o
   5   4   6    28975.60    28075.34    244.37 o
   6   4   6     2358.49     2396.22     75.69 o
   7   4   6     8662.99     8390.27    201.24 o
   8   4   6     1453.89     1359.36     82.24 o
   9   4   6     4517.30     4263.57    133.29 o
  -9   5   6     1248.10     1393.21     79.10 o
  -8   5   6     9199.21     8790.73    185.46 o
  -7   5   6     1231.29     1175.72     77.07 o
  -6   5   6    20605.41    19583.23    393.79 o
  -5   5   6     6639.61     6207.17    127.39 o
  -4   5   6     5541.83     5395.80    113.97 o
  -3   5   6     9412.96     8723.30    116.60 o
  -2   5   6     2498.93     2282.51     62.21 o
  -1   5   6    22099.02    22288.44    415.87 o
   0   5   6      905.54      890.24     46.68 o
   1   5   6    13862.47    13265.15    265.90 o
   2   5   6    22527.92    21749.02    487.28 o
   3   5   6     4874.12     4944.77    117.40 o
   4   5   6    13629.62    13602.07    289.55 o
   5   5   6      146.71      194.16     38.03 o
   6   5   6    16937.93    16200.94    272.35 o
   7   5   6     2137.67     2104.24    117.02 o
   8   5   6     8547.33     8407.42    147.49 o
   9   5   6     3512.32     3514.86    107.31 o
  -8   6   6      309.55      492.49     89.50 o
  -7   6   6     2563.43     2516.85    100.79 o
  -6   6   6      216.82      407.19     83.61 o
  -5   6   6     2021.43     2057.30    123.84 o
  -4   6   6     4715.61     4580.12    115.54 o
  -3   6   6     1324.30     1368.85     71.91 o
  -2   6   6     5267.75     5170.85    290.64 o
  -1   6   6      769.24      859.46     66.08 o
   0   6   6     4625.07     4730.07     89.02 o
   1   6   6      178.87      347.29     39.11 o
   2   6   6     4545.86     4810.28    114.23 o
   3   6   6     4262.67     4525.63    159.52 o
   4   6   6     1072.09     1392.41    132.21 o
   5   6   6     8734.92     8570.39    120.03 o
   6   6   6        1.19      263.21     46.49 o
   7   6   6      745.70      904.75     59.35 o
   8   6   6      158.54      236.27     51.74 o
  -7   7   6       24.68      364.09    106.93 o
  -6   7   6      353.11      480.96     71.13 o
  -5   7   6      548.11      784.15     85.42 o
  -4   7   6     1149.97     1206.50    151.88 o
  -3   7   6       89.29      210.86    128.93 o
  -2   7   6       46.89      310.71     91.07 o
  -1   7   6       76.12      101.70     58.66 o
   0   7   6      340.08      709.15     77.93 o
   1   7   6       78.36      351.44     73.56 o
   2   7   6      287.13      495.31     58.41 o
   3   7   6      195.43      480.42     96.15 o
   4   7   6      449.36      806.18    144.23 o
   5   7   6      515.55      779.23    109.26 o
   6   7   6       47.00      167.04    108.17 o
  -5   8   6     2433.16     2445.87    134.19 o
  -4   8   6     2424.31     2598.78    107.14 o
  -3   8   6     1938.02     2011.79    101.78 o
  -2   8   6     1489.17     1631.96    106.98 o
  -1   8   6       38.97      233.69     74.84 o
   0   8   6     5831.21     6142.14    175.83 o
   1   8   6     2941.24     2975.49    131.10 o
   2   8   6     1455.83     1498.25    105.64 o
   3   8   6     3759.83     3783.28    232.73 o
   4   8   6       41.00      293.32     78.08 o
   5   8   6     4340.56     4547.63    173.04 o
  -1   9   6     5977.65     6160.54    192.34 o
   0   9   6      221.20      282.14     85.67 o
   1   9   6     3045.61     2981.84    139.84 o
 -11   1   7      208.63      235.05     48.23 o
 -10   1   7     3539.05     3175.20    185.75 o
  -9   1   7     3003.77     3067.78    121.95 o
  -8   1   7     1708.76     1846.66     54.38 o
  -7   1   7    17572.17    18430.60    411.93 o
  -6   1   7     1506.23     1611.31     56.02 o
  -5   1   7    13891.44    14604.83    198.94 o
  -4   1   7     3097.75     3307.29     84.23 o
  -3   1   7    27025.30    27571.09    513.00 o
  -2   1   7     2463.82     2499.74     62.38 o
  -1   1   7     3612.31     3818.48     41.25 o
   0   1   7     3750.80     3319.01     40.69 o
   1   1   7    15196.98    15084.32    417.39 o
   2   1   7    31990.07    32739.88    215.27 o
   3   1   7    11034.86    11528.67     91.99 o
   4   1   7    11144.67    11955.12     97.49 o
   5   1   7    16645.76    17104.98    199.82 o
   6   1   7     1347.02     1392.27     53.24 o
   7   1   7    14618.71    14589.25    154.17 o
   8   1   7       13.37       97.92     36.50 o
   9   1   7     4174.79     4229.19    120.08 o
  10   1   7     1249.13     1298.19     87.00 o
 -10   2   7     3361.40     3235.42    108.18 o
  -9   2   7     7731.52     7539.93    161.81 o
  -8   2   7    13751.41    13255.98    418.28 o
  -7   2   7     1837.62     1922.07     98.73 o
  -6   2   7    32256.74    32117.63    739.65 o
  -5   2   7     2318.15     2532.41     67.71 o
  -4   2   7    46561.63    47363.04   1312.13 o
  -3   2   7     6800.53     6802.24    116.39 o
  -2   2   7    16443.13    16013.60    217.64 o
  -1   2   7    48844.87    47100.83   1022.90 o
   0   2   7     6946.35     6870.21    136.77 o
   1   2   7    36616.15    35453.18    694.55 o
   2   2   7     8749.95     9468.33    100.83 o
   3   2   7    29220.06    30078.30    504.66 o
   4   2   7    29752.38    30006.78    360.65 o
   5   2   7    15507.78    15574.20    158.67 o
   6   2   7    21428.18    20981.31    243.19 o
   7   2   7       11.77       43.51     30.20 o
   8   2   7    19410.85    18996.53    370.93 o
   9   2   7     1662.07     1631.24     73.70 o
  10   2   7     4883.22     4646.56    170.74 o
 -10   3   7     5178.99     5016.40    122.29 o
  -9   3   7     6061.54     5726.28    180.59 o
  -8   3   7     4629.95     4508.01    108.68 o
  -7   3   7    18245.16    17709.90    429.68 o
  -6   3   7        4.83       51.02     38.45 o
  -5   3   7    29880.62    29911.68    906.60 o
  -4   3   7     1089.90     1025.20     61.37 o
  -3   3   7    17700.88    17008.94    124.88 o
  -2   3   7    15050.66    14304.64    109.47 o
  -1   3   7     4758.04     4713.90     70.34 o
   0   3   7    26722.78    25830.46    397.12 o
   1   3   7       84.78      146.45     19.89 o
   2   3   7    20943.28    20903.34    196.76 o
   3   3   7    15630.55    15633.38    143.79 o
   4   3   7    15825.72    15785.22    141.20 o
   5   3   7    25724.26    26188.17    412.79 o
   6   3   7     4506.92     4542.58    120.88 o
   7   3   7    15797.50    15380.79    202.15 o
   8   3   7       67.45      110.76     47.48 o
   9   3   7     6890.89     6668.33    156.85 o
  10   3   7     1916.31     1930.32    102.61 o
  -9   4   7      273.46      420.72     59.61 o
  -8   4   7     2590.70     2500.53     96.95 o
  -7   4   7       17.17      154.48     78.45 o
  -6   4   7     4836.15     4815.02    111.73 o
  -5   4   7      254.60      399.32     74.82 o
  -4   4   7     1159.64     1178.67     70.24 o
  -3   4   7     4137.70     4149.13     75.61 o
  -2   4   7     7221.02     7093.11     91.10 o
  -1   4   7      666.63      664.87     33.91 o
   0   4   7       83.25      130.64     18.28 o
   1   4   7     9185.75     9172.48    138.47 o
   2   4   7      128.64      201.80     23.34 o
   3   4   7     4248.67     4244.09     66.76 o
   4   4   7      290.50      467.15     39.13 o
   5   4   7      458.14      633.21     49.20 o
   6   4   7     5166.59     5163.05    101.66 o
   7   4   7     1208.39     1303.19     77.48 o
   8   4   7      973.79      982.67     93.39 o
   9   4   7      369.51      515.81     67.66 o
  -9   5   7      345.13      464.37     57.55 o
  -8   5   7      246.52      370.49    136.77 o
  -7   5   7     1322.84     1481.22     81.31 o
  -6   5   7      844.52     1196.15    230.94 o
  -5   5   7     2953.94     2919.19    131.27 o
  -4   5   7        4.31      107.59     59.11 o
  -3   5   7     1640.11     1639.54     76.65 o
  -2   5   7      355.95      459.87     37.77 o
  -1   5   7      697.17      781.26     51.76 o
   0   5   7      884.15      913.68     36.95 o
   1   5   7     1014.47     1260.56     60.88 o
   2   5   7     1461.02     1601.63     82.95 o
   3   5   7     2219.84     2332.42     57.17 o
   4   5   7      353.63      543.00     39.09 o
   5   5   7     3635.25     3895.24    109.37 o
   6   5   7      363.64      628.81     54.04 o
   7   5   7     1406.59     1591.87     75.24 o
   8   5   7        7.74      193.72     60.13 o
   9   5   7      237.98      349.62     70.86 o
  -8   6   7     4143.27     4213.89    113.53 o
  -7   6   7      826.91      995.80    107.81 o
  -6   6   7    10067.51     9415.72    170.59 o
  -5   6   7        8.47       18.34     41.70 o
  -4   6   7    11625.73    10722.73    167.41 o
  -3   6   7     4807.15     4628.57    157.06 o
  -2   6   7     8476.68     8073.72    298.29 o
  -1   6   7     4983.96     4818.54    174.10 o
   0   6   7       36.63      111.25     30.49 o
   1   6   7    11971.65    11420.21    240.98 o
   2   6   7     1487.29     1502.75     71.83 o
   3   6   7    10172.33     9762.89    413.02 o
   4   6   7     7384.57     7239.91    551.78 o
   5   6   7     1311.50     1520.08     62.19 o
   6   6   7    11438.77    11198.42    144.78 o
   7   6   7      364.00      436.26     50.41 o
   8   6   7     3466.02     3568.46    109.12 o
  -7   7   7     5559.63     5307.81    146.69 o
  -6   7   7        4.82       13.19     49.82 o
  -5   7   7    13799.73    13039.00    203.88 o
  -4   7   7     1502.21     1409.60    223.99 o
  -3   7   7     8004.53     7747.50    221.81 o
  -2   7   7     5332.25     5218.82    123.87 o
  -1   7   7     2417.75     2408.37    112.80 o
   0   7   7    14026.85    13921.12    234.74 o
   1   7   7        1.52       20.52     40.79 o
   2   7   7     8962.45     9160.65    191.61 o
   3   7   7     5045.00     5279.94    161.43 o
   4   7   7     7379.38     7426.50    236.01 o
   5   7   7     6708.81     6497.94    450.17 o
   6   7   7      994.83     1092.78    107.87 o
  -5   8   7      178.36      349.78     82.37 o
  -4   8   7     3597.67     3658.05    209.61 o
  -3   8   7     2303.50     2423.42    127.23 o
  -2   8   7     1729.63     1720.19    111.96 o
  -1   8   7     3832.85     4221.48    153.60 o
   0   8   7      338.76      566.80     84.61 o
   1   8   7     3285.91     3639.06    142.78 o
   2   8   7       70.58      228.73     69.99 o
   3   8   7     4358.64     4348.62    158.33 o
   4   8   7     2077.93     2381.93    182.47 o
   5   8   7     1541.27     1734.50    122.78 o
  -1   9   7      132.87      532.29     94.95 o
   0   9   7       75.64      106.60     77.93 o
   1   9   7        5.16      242.13    136.58 o
 -11   0   8      424.77      433.41     43.95 o
 -10   0   8     6008.79     6149.35    244.75 o
  -9   0   8     2242.05     2119.71    150.78 o
  -8   0   8    22566.54    23260.91   1821.42 o
  -7   0   8    15397.44    15925.72    364.94 o
  -6   0   8    21098.23    22235.77    323.62 o
  -5   0   8    49938.36    50642.13    808.31 o
  -4   0   8     5316.81     6011.80    122.10 o
  -3   0   8    50993.05    51951.41   1020.60 o
  -2   0   8     8067.29     8583.79    162.78 o
  -1   0   8    79784.61    80971.87   3791.71 o
   0   0   8    55233.18    57914.74    742.99 o
   1   0   8    14432.77    15067.43    194.49 o
   2   0   8    18351.97    18870.09    653.40 o
   3   0   8     3969.80     4287.95     78.76 o
   4   0   8    33525.21    34532.21    199.11 o
   5   0   8    13105.76    13045.40    168.27 o
   6   0   8    25573.62    26060.58    469.52 o
   7   0   8    13111.33    13434.91    209.37 o
   8   0   8     1557.02     1508.26    101.62 o
   9   0   8    19523.28    19052.33    285.01 o
  10   0   8      246.23      275.34     96.15 o
 -11   1   8     4326.90     4195.17    151.88 o
 -10   1   8       17.56       25.49     37.14 o
  -9   1   8    11116.00    11104.52    359.89 o
  -8   1   8     6758.92     6904.57    204.12 o
  -7   1   8     4001.50     4260.19    101.51 o
  -6   1   8    12917.59    13408.93    179.01 o
  -5   1   8     7650.64     7413.49    142.17 o
  -4   1   8    37036.99    37417.47    600.33 o
  -3   1   8     2294.36     2441.86     52.43 o
  -2   1   8    31003.55    31035.15    756.10 o
  -1   1   8    13764.04    13541.93    254.74 o
   0   1   8     5764.05     5471.25     57.60 o
   1   1   8    11073.60    10838.65    381.33 o
   2   1   8     1423.10     1491.65     34.35 o
   3   1   8    56307.43    56855.12    430.31 o
   4   1   8     6398.69     6649.59     60.45 o
   5   1   8    18613.89    19227.33    219.07 o
   6   1   8    10524.12    10437.12    122.70 o
   7   1   8     7093.53     7085.21    111.55 o
   8   1   8    10094.86     9889.99    141.62 o
   9   1   8      923.48     1013.84     75.64 o
  10   1   8     4143.48     4147.53    127.07 o
 -10   2   8      336.51      365.89     55.59 o
  -9   2   8      168.92      257.41     37.63 o
  -8   2   8      343.10      387.98     45.42 o
  -7   2   8      751.44      802.98     71.00 o
  -6   2   8      206.80      306.21     51.02 o
  -5   2   8    11340.62    11355.29    187.87 o
  -4   2   8      517.79      596.38     27.91 o
  -3   2   8     2631.83     2788.97     49.17 o
  -2   2   8     1812.89     1883.79     39.74 o
  -1   2   8    15913.33    15626.10    267.47 o
   0   2   8     3049.16     2950.59     52.59 o
   1   2   8     1121.69      977.95    150.44 o
   2   2   8     2969.54     3106.54     36.66 o
   3   2   8      236.08      338.50     21.00 o
   4   2   8      274.07      334.85     24.89 o
   5   2   8       19.99       84.26     23.25 o
   6   2   8      396.91      554.92     41.45 o
   7   2   8     1557.56     1599.74     63.56 o
   8   2   8     1016.41     1150.58     65.25 o
   9   2   8      419.04      505.13     54.37 o
  10   2   8      345.82      507.17     87.29 o
 -10   3   8        2.65      106.78     41.91 o
  -9   3   8     1428.94     1431.60     66.43 o
  -8   3   8      177.08      295.33     88.67 o
  -7   3   8     4093.03     4027.47    138.03 o
  -6   3   8    12337.15    12380.88    261.34 o
  -5   3   8      999.64     1113.42     84.22 o
  -4   3   8     4054.95     4232.65     84.53 o
  -3   3   8       34.83      159.93     19.49 o
  -2   3   8    12405.68    12242.91    245.74 o
  -1   3   8      546.33      547.87     27.44 o
   0   3   8     8802.20     8538.29    148.77 o
   1   3   8     8284.38     7981.28    148.23 o
   2   3   8     5959.52     6048.73     82.25 o
   3   3   8     9460.28     9629.95    198.37 o
   4   3   8      239.37      269.12     32.11 o
   5   3   8     6478.16     6788.83     89.38 o
   6   3   8     5402.68     5447.65     86.41 o
   7   3   8     2100.06     2278.21     89.53 o
   8   3   8     4919.40     4935.64    129.51 o
   9   3   8      600.29      722.79     70.49 o
  10   3   8      736.65      679.71     77.25 o
  -9   4   8     1347.41     1363.50     72.25 o
  -8   4   8     8195.31     8389.77    156.54 o
  -7   4   8     7055.36     7047.94    168.84 o
  -6   4   8     4096.84     4162.39    150.53 o
  -5   4   8    19748.16    19123.39    333.23 o
  -4   4   8     5707.02     5452.63    105.55 o
  -3   4   8    47089.64    43751.38    720.41 o
  -2   4   8     6114.72     6142.02    113.49 o
  -1   4   8     9186.26     8996.90    312.10 o
   0   4   8     6061.66     5901.99     68.03 o
   1   4   8     7261.32     7194.84    102.92 o
   2   4   8    21746.57    20827.34   1001.65 o
   3   4   8       38.00       84.34     22.19 o
   4   4   8    20210.67    20273.47    263.27 o
   5   4   8    10136.40     9877.50    130.72 o
   6   4   8     7578.99     7273.38    120.24 o
   7   4   8    10644.33    10170.39    176.09 o
   8   4   8     1511.32     1522.58     90.38 o
   9   4   8     5751.19     5410.53    146.73 o
  -9   5   8     6782.64     6760.77    138.05 o
  -8   5   8     2212.10     2056.81     96.21 o
  -7   5   8    10724.89    10389.48    242.95 o
  -6   5   8    14770.40    13989.86    193.53 o
  -5   5   8      132.81      205.71     46.80 o
  -4   5   8    21862.55    21005.05    327.53 o
  -3   5   8       11.80       40.76     27.21 o
  -2   5   8    16077.19    15241.21    204.07 o
  -1   5   8     5596.57     5688.73    118.06 o
   0   5   8    12240.42    11770.69    239.86 o
   1   5   8    30350.54    29121.63    713.89 o
   2   5   8      376.16      451.13     45.28 o
   3   5   8    10940.26    11221.98    213.00 o
   4   5   8     2095.65     2227.81     62.39 o
   5   5   8    19143.12    19139.04    249.18 o
   6   5   8     7173.83     7139.26    124.94 o
   7   5   8     6058.69     5926.59    144.40 o
   8   5   8     6514.32     6410.03    159.34 o
  -8   6   8      718.35      886.69     80.07 o
  -7   6   8     3169.91     3113.10    112.62 o
  -6   6   8      865.15     1095.25     76.14 o
  -5   6   8     3793.38     3479.74    107.13 o
  -4   6   8      540.05      840.21    135.20 o
  -3   6   8     8337.95     7987.00    141.72 o
  -2   6   8     5055.51     4966.14    244.75 o
  -1   6   8     3262.04     3265.76    143.42 o
   0   6   8      232.47      446.09     43.84 o
   1   6   8     1129.77     1232.30     55.58 o
   2   6   8     4441.48     4554.96    112.08 o
   3   6   8       86.47      229.98     60.67 o
   4   6   8     6461.99     6447.53    237.10 o
   5   6   8      880.05     1232.17     59.62 o
   6   6   8     1070.55     1261.46     63.51 o
   7   6   8     1953.93     2031.37     76.57 o
  -7   7   8        7.88      121.74     54.43 o
  -6   7   8       89.32      298.82     62.71 o
  -5   7   8      593.78      905.73    130.56 o
  -4   7   8     1053.83     1059.24     95.02 o
  -3   7   8      150.04      418.95     71.74 o
  -2   7   8      274.08      394.66    112.54 o
  -1   7   8      283.57      598.73     77.93 o
   0   7   8       90.80      349.17    121.28 o
   1   7   8       52.58      127.73     45.62 o
   2   7   8      178.78      658.13    263.32 o
   3   7   8      469.11      694.76    150.78 o
   4   7   8     1520.39     1722.69    152.97 o
   5   7   8       58.34      197.33     72.58 o
   6   7   8      401.39      756.54    115.82 o
  -5   8   8     4140.68     4035.23    164.56 o
  -4   8   8      209.04      406.53     86.32 o
  -3   8   8     2251.34     2352.73    107.84 o
  -2   8   8      142.08      443.52     87.41 o
  -1   8   8     8255.85     8499.60    205.50 o
   0   8   8     1539.81     1627.47    108.03 o
   1   8   8       95.24      190.90    114.73 o
   2   8   8     4167.84     3990.96    148.96 o
   3   8   8      466.63      641.77     91.46 o
   4   8   8     2588.29     2592.03    135.98 o
  -1   9   8     2440.09     2563.11    139.04 o
   0   9   8     1333.58     1384.52    112.77 o
 -10   1   9     3943.67     4001.06    149.69 o
  -9   1   9      414.39      476.79     86.44 o
  -8   1   9     5870.87     6025.59     85.22 o
  -7   1   9     1592.37     1695.06     42.12 o
  -6   1   9     6883.60     7030.58     61.89 o
  -5   1   9    15779.65    15880.10    218.71 o
  -4   1   9    10508.47    10343.48    184.05 o
  -3   1   9    22513.95    23505.43    168.32 o
  -2   1   9      253.08      332.57     19.38 o
  -1   1   9    21106.12    21007.23    347.88 o
   0   1   9     5061.87     4785.62    122.73 o
   1   1   9    20830.93    20615.01    777.96 o
   2   1   9     8235.64     8344.57    159.44 o
   3   1   9     1256.20     1377.35     28.78 o
   4   1   9    19145.93    19363.47    297.06 o
   5   1   9        0.73       49.62     19.21 o
   6   1   9     9792.43     9873.67    144.78 o
   7   1   9     4350.90     4350.36     91.19 o
   8   1   9     5516.30     5426.53    134.04 o
   9   1   9     3685.71     3688.04    114.77 o
  10   1   9     1667.01     1762.78     96.72 o
 -10   2   9     2401.81     2339.49    139.86 o
  -9   2   9    10115.99    10352.05    202.18 o
  -8   2   9      341.50      488.14     38.52 o
  -7   2   9    33203.07    34413.04    500.57 o
  -6   2   9     7539.56     7666.53    251.39 o
  -5   2   9    28092.00    28538.96    384.67 o
  -4   2   9    29275.41    29347.48    424.88 o
  -3   2   9     6746.35     6529.17    131.95 o
  -2   2   9    58099.89    56714.59    536.57 o
  -1   2   9     5388.58     5494.42    104.09 o
   0   2   9    24866.16    23490.02    382.80 o
   1   2   9    12502.77    12481.60    351.64 o
   2   2   9    20483.17    21421.19    214.95 o
   3   2   9    22005.79    22364.56    171.49 o
   4   2   9      201.45      305.10     24.03 o
   5   2   9    25155.78    25591.83    214.58 o
   6   2   9     3108.15     3118.96     75.44 o
   7   2   9    19967.90    19237.85    299.60 o
   8   2   9     5356.99     5333.41    110.21 o
   9   2   9     4159.38     4119.52    107.37 o
  10   2   9     7054.55     6722.33    200.88 o
 -10   3   9     4164.17     3912.26    164.65 o
  -9   3   9       28.74       57.59     33.90 o
  -8   3   9    13022.65    13139.44    369.44 o
  -7   3   9     2351.67     2330.50    125.40 o
  -6   3   9    14427.87    14155.19    424.14 o
  -5   3   9    12264.23    11750.08    329.67 o
  -4   3   9     7432.41     7130.10    184.29 o
  -3   3   9    36747.82    35300.13    500.99 o
  -2   3   9       15.93       59.10     13.21 o
  -1   3   9    36369.57    34856.22    837.12 o
   0   3   9     2241.27     2168.44     38.64 o
   1   3   9    19886.29    18673.29    471.97 o
   2   3   9    15490.25    15317.36    183.52 o
   3   3   9     4043.58     4055.55     87.01 o
   4   3   9    22535.43    22611.69    368.20 o
   5   3   9       28.35       69.05     28.54 o
   6   3   9    20911.94    20370.75    599.92 o
   7   3   9     2925.21     2930.17     98.73 o
   8   3   9     6030.95     5707.76    139.15 o
   9   3   9     4209.36     3934.99    124.48 o
  10   3   9      810.14      825.62     99.66 o
  -9   4   9     2129.65     2076.78     81.08 o
  -8   4   9      217.17      315.76     77.01 o
  -7   4   9     1688.60     1591.31     76.42 o
  -6   4   9     3385.34     3315.04     95.22 o
  -5   4   9     1946.27     2010.85     73.96 o
  -4   4   9     6749.22     6535.30    167.20 o
  -3   4   9     1416.59     1668.11    133.42 o
  -2   4   9      507.46      594.03     32.74 o
  -1   4   9     1120.51     1087.07     36.82 o
   0   4   9     9998.23     9768.98    137.10 o
   1   4   9      101.23      207.92     19.23 o
   2   4   9      388.20      421.39     28.24 o
   3   4   9     4302.26     4405.13     96.52 o
   4   4   9       30.92      111.49     31.95 o
   5   4   9     2573.97     2762.66     76.01 o
   6   4   9       23.31      199.61     41.15 o
   7   4   9     1243.05     1280.69     79.40 o
   8   4   9     1163.16     1276.43     85.77 o
   9   4   9     1189.70     1245.02     91.18 o
  -9   5   9       14.23      120.50     47.03 o
  -8   5   9      910.49     1066.72     79.27 o
  -7   5   9       17.30      243.64     99.66 o
  -6   5   9     1050.25     1316.27    163.45 o
  -5   5   9     1785.25     1827.58     78.50 o
  -4   5   9      909.00     1086.85     89.58 o
  -3   5   9     1207.82     1180.55     51.42 o
  -2   5   9      261.06      369.54     47.94 o
  -1   5   9     5029.31     4859.65     72.67 o
   0   5   9      150.03      336.87     28.80 o
   1   5   9     1630.00     1801.99     73.18 o
   2   5   9      412.95      509.44     59.81 o
   3   5   9      161.36      268.68     39.98 o
   4   5   9     3551.53     3735.10     86.24 o
   5   5   9      242.68      376.86     45.44 o
   6   5   9      986.71     1164.41     65.25 o
   7   5   9      391.97      625.39     68.94 o
   8   5   9      777.05      918.56     80.93 o
  -8   6   9        0.11       47.60     54.71 o
  -7   6   9     5069.08     5130.15    137.37 o
  -6   6   9     2009.78     2033.79     88.70 o
  -5   6   9     8449.56     8285.87    156.37 o
  -4   6   9     8850.79     8361.19    167.32 o
  -3   6   9     6280.11     6151.62    126.33 o
  -2   6   9    10534.55    10405.33    209.79 o
  -1   6   9      598.42      718.93     43.32 o
   0   6   9    15104.13    14716.44    542.83 o
   1   6   9     1025.35     1006.86     63.71 o
   2   6   9     2161.18     2461.43    180.98 o
   3   6   9     6767.09     6829.83    331.07 o
   4   6   9      342.73      535.36     76.48 o
   5   6   9    10287.90    10056.15    172.61 o
   6   6   9     1032.84     1201.45     61.62 o
   7   6   9     4024.20     4093.65    115.26 o
  -7   7   9     1098.02     1105.69     86.88 o
  -6   7   9     8450.67     8467.78    240.57 o
  -5   7   9     5288.13     5114.49    210.89 o
  -4   7   9     2109.59     1977.71    111.83 o
  -3   7   9    12010.42    11256.88    223.09 o
  -2   7   9      724.32      782.91     63.98 o
  -1   7   9    12867.86    12791.08    326.70 o
   0   7   9     1908.17     1954.96    175.91 o
   1   7   9     6490.40     6376.00    132.39 o
   2   7   9     9173.71     9260.69    221.80 o
   3   7   9     3815.84     3856.45    144.42 o
   4   7   9     6921.22     6887.21    264.42 o
   5   7   9      280.84      380.33     80.31 o
   6   7   9     7587.55     7449.51    231.64 o
  -5   8   9     2275.24     2355.03    136.75 o
  -4   8   9     3442.35     3576.66    152.06 o
  -3   8   9      379.32      600.07     61.92 o
  -2   8   9     5742.35     5856.06    178.35 o
  -1   8   9       14.24      317.17    101.62 o
   0   8   9     2422.28     2589.85    155.15 o
   1   8   9     1206.53     1422.45    101.95 o
   2   8   9     1413.06     1469.50    108.03 o
   3   8   9     1782.73     1946.82    118.95 o
   4   8   9      448.38      560.77     89.60 o
 -10   0  10     4060.14     3981.56    203.23 o
  -9   0  10     8922.62     8522.60    505.89 o
  -8   0  10    12050.28    12254.74    875.20 o
  -7   0  10      569.49      735.05     75.91 o
  -6   0  10    72253.07    75207.66   1880.40 o
  -5   0  10     4925.41     5080.90     54.79 o
  -4   0  10    28562.94    29320.98    343.49 o
  -3   0  10    17979.69    17541.82    586.83 o
  -2   0  10    27510.17    27193.97    741.59 o
  -1   0  10    61463.73    62265.92   1492.54 o
   0   0  10    32427.29    34649.49    217.43 o
   1   0  10    29025.33    28624.84    303.75 o
   2   0  10    30968.89    30690.05    341.99 o
   3   0  10    30307.00    31590.72    423.94 o
   4   0  10    14146.41    13936.70    197.77 o
   5   0  10     5493.99     5570.88    114.22 o
   6   0  10    18602.26    18927.39    839.14 o
   7   0  10      301.78      253.49     78.67 o
   8   0  10    26845.97    26535.73    445.79 o
   9   0  10     3218.65     3350.02    194.49 o
  10   0  10     2561.67     2080.38    168.27 o
 -10   1  10     3259.58     3392.33     98.11 o
  -9   1  10     5576.49     5770.95    244.74 o
  -8   1  10      257.37      328.93     34.70 o
  -7   1  10     9547.84     9978.25    166.18 o
  -6   1  10      117.18      209.93     43.61 o
  -5   1  10    21947.40    22876.40    226.57 o
  -4   1  10    10435.49    10698.28    220.87 o
  -3   1  10    38679.43    38505.08    404.48 o
  -2   1  10    58279.13    57103.21   1251.74 o
  -1   1  10       65.00      105.66     13.22 o
   0   1  10    10918.32    10450.35    287.55 o
   1   1  10     1584.91     1650.33     42.39 o
   2   1  10    26076.74    24958.72    157.34 o
   3   1  10     1550.52     1428.23     44.47 o
   4   1  10     9154.69     9430.22     73.61 o
   5   1  10    23137.74    23151.93    143.87 o
   6   1  10      172.36      272.09     34.03 o
   7   1  10     6292.37     6612.12    109.46 o
   8   1  10      305.81      406.61     54.63 o
   9   1  10     6291.66     6084.84    140.87 o
  10   1  10     2126.87     2184.37    125.93 o
 -10   2  10       59.27        0.76     42.69 o
  -9   2  10       23.23       52.43     33.66 o
  -8   2  10      927.22      907.37     52.50 o
  -7   2  10     1270.91     1415.22     71.37 o
  -6   2  10     1976.09     2176.49    102.49 o
  -5   2  10     5342.26     5496.20    176.54 o
  -4   2  10      412.54      490.65     26.88 o
  -3   2  10       41.61      145.54     33.17 o
  -2   2  10     1685.57     1824.43     33.23 o
  -1   2  10      188.78      337.96     28.27 o
   0   2  10      550.45      582.31     24.95 o
   1   2  10    15901.04    15752.47    261.91 o
   2   2  10       13.44       71.93     13.51 o
   3   2  10      636.03      772.72     81.69 o
   4   2  10      496.99      648.79     32.39 o
   5   2  10       91.86      164.95     25.53 o
   6   2  10      313.85      429.18     39.69 o
   7   2  10      823.07      899.45     54.80 o
   8   2  10     1815.20     1858.13     73.47 o
   9   2  10     1185.31     1251.82     84.31 o
  10   2  10       15.82      122.74     73.98 o
 -10   3  10      342.69      375.02     45.03 o
  -9   3  10      633.53      745.43     50.20 o
  -8   3  10     1078.38     1172.51     61.55 o
  -7   3  10     5721.09     5779.54    142.28 o
  -6   3  10      345.03      326.98     51.83 o
  -5   3  10     4461.65     4528.76    243.84 o
  -4   3  10     7227.96     6919.93    192.96 o
  -3   3  10     4317.15     4157.87    111.57 o
  -2   3  10     1387.66     1606.48     50.82 o
  -1   3  10     9826.25     9470.94    193.83 o
   0   3  10    18541.63    17410.09    228.58 o
   1   3  10     1733.02     1447.11    207.10 o
   2   3  10     8487.63     8945.96     89.99 o
   3   3  10      606.41      608.86     35.72 o
   4   3  10      241.82      371.46     33.93 o
   5   3  10     2532.06     2504.76     85.48 o
   6   3  10     1289.34     1387.73    100.96 o
   7   3  10     5343.74     5140.69    127.00 o
   8   3  10     1531.65     1447.92     99.11 o
   9   3  10     1327.51     1403.70     91.24 o
  -9   4  10     3109.65     3068.04     93.39 o
  -8   4  10    10764.57    10720.08    315.94 o
  -7   4  10       69.34      130.52     42.38 o
  -6   4  10    15799.84    15821.55    388.41 o
  -5   4  10      619.53      592.68     50.07 o
  -4   4  10    38982.06    36900.19    919.34 o
  -3   4  10    14753.62    13892.87    344.44 o
  -2   4  10    11421.08    11108.10    128.57 o
  -1   4  10    22289.64    21204.22    443.20 o
   0   4  10      171.07      259.15     22.31 o
   1   4  10    21925.24    21549.61    361.10 o
   2   4  10      272.88      307.48     29.00 o
   3   4  10    15586.13    15587.48    182.64 o
   4   4  10    12017.20    12266.50    177.89 o
   5   4  10     3020.14     2993.78     78.07 o
   6   4  10    15925.10    15322.91    312.58 o
   7   4  10      395.22      414.20     59.22 o
   8   4  10     6258.58     5939.39    179.80 o
   9   4  10      290.71      385.65     66.67 o
  -9   5  10     2320.92     2195.20     90.90 o
  -8   5  10     1429.90     1316.60    108.93 o
  -7   5  10    13590.33    13099.51    197.57 o
  -6   5  10      857.88      898.02     81.87 o
  -5   5  10    19400.63    18739.18    214.89 o
  -4   5  10     6301.45     6061.58    129.11 o
  -3   5  10     7893.17     7823.50    149.19 o
  -2   5  10    12681.46    12137.89    144.14 o
  -1   5  10     6679.28     6255.37    143.47 o
   0   5  10    29321.18    27848.79    429.81 o
   1   5  10      189.67      234.27     30.21 o
   2   5  10     9418.00     9399.95    158.39 o
   3   5  10     9038.29     9388.92    209.75 o
   4   5  10     5436.88     5524.30    117.65 o
   5   5  10     4613.94     4681.05    180.73 o
   6   5  10      865.78      951.06     63.19 o
   7   5  10    13355.86    12905.87    275.64 o
   8   5  10     1052.53     1222.96     89.06 o
  -8   6  10     3457.06     3184.42    117.84 o
  -7   6  10       44.51      189.68     92.82 o
  -6   6  10     1814.25     1701.11     85.82 o
  -5   6  10      243.39      457.77     60.00 o
  -4   6  10     5582.60     5373.03    158.51 o
  -3   6  10     6178.45     6196.43    128.34 o
  -2   6  10     1490.99     1783.36     76.70 o
  -1   6  10     2894.43     2899.47     78.22 o
   0   6  10       18.03      158.00     72.78 o
   1   6  10     3529.00     3596.55     82.75 o
   2   6  10       20.29      150.63     53.29 o
   3   6  10     2300.29     2231.80    109.58 o
   4   6  10     2634.93     3001.54    339.81 o
   5   6  10      740.80      923.61     72.48 o
   6   6  10     3656.63     3866.00     92.35 o
   7   6  10        6.45      141.75     48.02 o
  -6   7  10       32.41      319.78    125.85 o
  -5   7  10       74.10      197.64     62.61 o
  -4   7  10        2.58      312.24     71.08 o
  -3   7  10      555.36      763.29    110.89 o
  -2   7  10      377.50      492.76     58.63 o
  -1   7  10        7.25      263.46     68.75 o
   0   7  10      120.39      326.26     68.75 o
   1   7  10      312.04      651.78     63.84 o
   2   7  10       30.37      115.66     62.85 o
   3   7  10      115.98      237.02     69.69 o
   4   7  10       85.55      157.41     66.14 o
   5   7  10      409.80      542.87     87.05 o
   6   7  10      516.16      697.40     95.21 o
  -5   8  10      814.99     1148.35     91.90 o
  -4   8  10     3316.38     3185.51    123.47 o
  -3   8  10     1400.01     1501.56     77.40 o
  -2   8  10     4794.94     4937.77    167.65 o
  -1   8  10     3583.22     3579.35    144.42 o
   0   8  10       59.25      268.28     75.53 o
   1   8  10     6664.51     6190.87    262.23 o
   2   8  10      134.17      262.80     74.36 o
   3   8  10     1246.08     1314.16    106.32 o
   4   8  10     2039.84     2090.14    168.27 o
 -10   1  11       33.49       83.91     41.61 o
  -9   1  11     2436.28     2581.82    200.09 o
  -8   1  11     1932.05     2066.82     50.76 o
  -7   1  11     1766.10     1919.33     46.21 o
  -6   1  11    13041.90    13475.21    103.03 o
  -5   1  11      822.73      941.16     30.22 o
  -4   1  11    20388.14    20857.41    217.88 o
  -3   1  11     4105.84     4151.50     59.13 o
  -2   1  11    27050.28    26258.88    480.83 o
  -1   1  11     9970.43    10012.37    183.41 o
   0   1  11     9153.88     9205.35    149.61 o
   1   1  11     8130.97     7835.72    140.04 o
   2   1  11     1260.08     1403.96     43.31 o
   3   1  11    17028.46    17281.04    297.44 o
   4   1  11      189.36      266.60     21.17 o
   5   1  11      296.55      430.15     42.14 o
   6   1  11     9518.35     9717.06    122.25 o
   7   1  11     1179.34     1181.89     57.62 o
   8   1  11     3912.05     3919.84    130.95 o
   9   1  11       72.86      150.68     66.39 o
  10   1  11     2389.00     2335.07    131.32 o
 -10   2  11     6017.91     5994.22    172.03 o
  -9   2  11     2658.89     2662.39    101.10 o
  -8   2  11    11576.05    11512.62    216.06 o
  -7   2  11    12528.96    13012.42    203.14 o
  -6   2  11     1079.59     1158.22     42.91 o
  -5   2  11    49910.45    50250.69   1013.27 o
  -4   2  11      214.85      242.58     20.12 o
  -3   2  11    52388.16    51950.70    988.15 o
  -2   2  11    13681.58    13333.79    264.05 o
  -1   2  11    35933.74    34650.60    674.47 o
   0   2  11    47419.61    45791.84   1102.66 o
   1   2  11    10368.67    10509.82    130.20 o
   2   2  11    30040.90    30277.25    368.72 o
   3   2  11     2263.70     2213.63     50.04 o
   4   2  11    28995.21    29182.57    363.78 o
   5   2  11     5737.65     5661.35     91.59 o
   6   2  11     9567.91     9423.04    124.23 o
   7   2  11    12793.33    12706.66    154.81 o
   8   2  11      561.10      618.29     54.32 o
   9   2  11    10547.56     9993.26    333.26 o
  10   2  11      160.25      120.99     75.67 o
 -10   3  11      230.45      246.18     42.62 o
  -9   3  11     5015.31     5090.90    106.28 o
  -8   3  11     3631.91     3693.58     89.00 o
  -7   3  11     4736.12     4722.30    114.81 o
  -6   3  11    14474.60    14449.54    176.95 o
  -5   3  11      368.66      417.26     35.45 o
  -4   3  11    37521.50    36286.82    354.84 o
  -3   3  11     4893.73     4826.54     59.06 o
  -2   3  11    34343.45    33227.40    453.30 o
  -1   3  11    15268.18    14411.70    258.94 o
   0   3  11     8657.16     8096.07    157.96 o
   1   3  11     9805.81     9101.00    317.96 o
   2   3  11     3297.99     3500.17     50.12 o
   3   3  11    14113.16    13904.33    211.49 o
   4   3  11     5604.49     5600.38    146.35 o
   5   3  11     9508.17     9657.53    133.42 o
   6   3  11     5033.54     5213.16    146.98 o
   7   3  11      498.69      582.00     51.75 o
   8   3  11     7378.02     7244.75    156.82 o
   9   3  11       30.34       32.60     52.72 o
  -9   4  11       43.51       92.61     43.40 o
  -8   4  11      494.69      648.78     99.60 o
  -7   4  11     3696.81     3481.55    158.54 o
  -6   4  11     1282.74     1305.75    140.37 o
  -5   4  11     1109.98     1145.73     62.03 o
  -4   4  11     1119.00     1461.27    221.32 o
  -3   4  11     4191.86     4236.81    131.38 o
  -2   4  11     1326.35     1394.88     38.20 o
  -1   4  11     4016.11     3940.81     88.86 o
   0   4  11     2401.20     2322.49     46.32 o
   1   4  11      155.25      217.40     25.24 o
   2   4  11     6611.87     6612.55    174.17 o
   3   4  11      176.95      280.88     33.32 o
   4   4  11      427.40      569.17     42.60 o
   5   4  11      703.56      825.78     51.99 o
   6   4  11     1774.75     1772.95     97.19 o
   7   4  11     1737.74     1849.43     90.72 o
   8   4  11      236.13      283.02     58.76 o
   9   4  11      849.22      965.46     86.19 o
  -9   5  11      404.19      382.11     58.89 o
  -8   5  11      354.53      476.03     57.84 o
  -7   5  11      421.83      612.90     99.14 o
  -6   5  11     1126.44     1122.86     70.93 o
  -5   5  11        9.48      413.11     94.28 o
  -4   5  11      498.28      549.63     43.97 o
  -3   5  11      323.70      549.62     59.55 o
  -2   5  11     4180.60     4145.38    119.75 o
  -1   5  11       76.97      300.70     55.42 o
   0   5  11     3668.01     3696.50     79.25 o
   1   5  11     3158.65     3140.40    171.56 o
   2   5  11      127.37      305.65     43.76 o
   3   5  11      266.98      371.82     46.69 o
   4   5  11       17.78       68.58     34.30 o
   5   5  11      229.67      288.24     48.57 o
   6   5  11      468.52      570.10     54.63 o
   7   5  11       20.27      150.16     55.48 o
   8   5  11      660.70      568.20     73.38 o
  -8   6  11     1442.95     1427.39     78.66 o
  -7   6  11     5570.93     5308.60    138.66 o
  -6   6  11     2302.46     2127.12     92.28 o
  -5   6  11     9162.44     8847.23    162.44 o
  -4   6  11      435.84      500.22     54.87 o
  -3   6  11    18824.06    18270.79    185.08 o
  -2   6  11     4052.72     3882.83     86.20 o
  -1   6  11     9307.11     9045.47    153.11 o
   0   6  11     6614.93     6529.04    299.39 o
   1   6  11     1640.23     1618.03     78.22 o
   2   6  11    13503.29    13243.52    227.92 o
   3   6  11       80.55      163.02     71.02 o
   4   6  11     6639.31     6636.52    296.10 o
   5   6  11     4480.13     4535.35    168.27 o
   6   6  11     2003.97     2051.65     73.37 o
   7   6  11     3467.19     3322.60    103.98 o
  -6   7  11     7878.74     7700.20    245.01 o
  -5   7  11       14.33      -39.83     39.83 o
  -4   7  11    13762.42    13250.13    207.32 o
  -3   7  11      118.96       81.68     48.80 o
  -2   7  11     8054.45     8234.49    211.27 o
  -1   7  11     4692.86     4905.93    214.16 o
   0   7  11     6083.72     6066.04    164.30 o
   1   7  11    11589.03    11718.35    192.42 o
   2   7  11        3.78      -13.73     56.18 o
   3   7  11     3713.83     3990.49    146.70 o
   4   7  11     1584.43     1659.29    111.26 o
   5   7  11     5026.32     4869.66    282.99 o
   6   7  11     2674.83     2841.69    297.20 o
  -4   8  11       19.12      200.25     60.61 o
  -3   8  11     3552.32     3513.85    118.38 o
  -2   8  11     2207.37     2553.25    130.56 o
  -1   8  11     1820.91     2029.31    118.95 o
   0   8  11     2234.59     2804.20    131.32 o
   1   8  11      332.75      594.39    135.49 o
   2   8  11     2636.30     2783.98    135.74 o
   3   8  11       37.41      198.12     76.84 o
   4   8  11     3042.75     3065.57    147.56 o
 -10   0  12      934.19      930.92    128.93 o
  -9   0  12     6458.19     6560.59    504.80 o
  -8   0  12     2296.11     2429.88    153.46 o
  -7   0  12    26164.37    27226.20    359.57 o
  -6   0  12    13771.06    14291.34    103.65 o
  -5   0  12     1126.89     1368.45     55.01 o
  -4   0  12    70012.46    70695.61   2290.01 o
  -3   0  12      668.89      799.78     29.35 o
  -2   0  12    96400.91    99504.80   2764.36 o
  -1   0  12     5090.10     5680.00     97.99 o
   0   0  12    86660.02    86897.37    838.05 o
   1   0  12    57627.20    57868.56    752.83 o
   2   0  12     6757.46     6221.71    103.39 o
   3   0  12    14675.95    14054.28    245.84 o
   4   0  12      660.03      777.35     49.45 o
   5   0  12    30165.85    29954.72    264.02 o
   6   0  12     1724.73     1851.01     81.85 o
   7   0  12    12287.43    12226.58    292.83 o
   8   0  12    10632.91    10124.35    290.64 o
   9   0  12      543.14      557.24    115.82 o
  10   0  12     7056.47     6682.55    268.79 o
 -10   1  12     7277.90     7373.76    316.86 o
  -9   1  12       53.23       55.74     31.35 o
  -8   1  12     5160.91     5574.43    111.25 o
  -7   1  12     1149.10     1300.38     47.24 o
  -6   1  12    12016.78    12117.30     95.21 o
  -5   1  12    17200.53    17784.71    195.78 o
  -4   1  12     7945.99     7831.56    110.34 o
  -3   1  12    39863.58    39595.98    627.06 o
  -2   1  12     1159.95     1261.00     38.29 o
  -1   1  12    42523.51    42797.18    532.49 o
   0   1  12     5855.00     5900.64     90.56 o
   1   1  12     7953.84     8028.23    147.30 o
   2   1  12     1411.04     1236.93     42.78 o
   3   1  12    11675.35    12192.17    258.46 o
   4   1  12    29603.19    29823.72    420.76 o
   5   1  12     3564.17     3511.50     68.74 o
   6   1  12     1155.73     1186.86     60.45 o
   7   1  12     2097.22     2183.60     83.61 o
   8   1  12     3890.88     3869.12    138.24 o
   9   1  12     4563.28     4540.38    156.70 o
  10   1  12       95.16      116.91     72.63 o
 -10   2  12       40.58      125.30     44.86 o
  -9   2  12      587.82      671.54     50.27 o
  -8   2  12      619.81      747.71     59.91 o
  -7   2  12      254.50      350.25     35.24 o
  -6   2  12     3868.20     4041.25    117.42 o
  -5   2  12      620.87      722.98     32.57 o
  -4   2  12       27.47       79.79     16.62 o
  -3   2  12       86.57      179.62     15.73 o
  -2   2  12     1113.30     1305.08     34.19 o
  -1   2  12      157.81      229.76     16.53 o
   0   2  12     6804.00     6494.58    107.87 o
   1   2  12     7065.92     7113.49    241.43 o
   2   2  12      735.24      728.91    127.39 o
   3   2  12       30.90      128.23     20.19 o
   4   2  12     1165.89     1283.08     38.48 o
   5   2  12      369.47      433.84     35.50 o
   6   2  12       53.62      116.01     33.01 o
   7   2  12     1415.65     1374.33     64.43 o
   8   2  12      866.10     1020.78     63.54 o
   9   2  12       12.88       72.20     52.01 o
  10   2  12       23.18        2.19    102.71 o
 -10   3  12      599.69      674.53     53.75 o
  -9   3  12     1055.77     1136.35     63.22 o
  -8   3  12     3641.61     3588.52    103.86 o
  -7   3  12     1351.62     1317.70     58.87 o
  -6   3  12     2400.46     2464.73     68.52 o
  -5   3  12     6054.86     6040.08    104.40 o
  -4   3  12     1901.19     2000.32     56.94 o
  -3   3  12     3484.52     3400.57     82.14 o
  -2   3  12      155.16      256.03     23.23 o
  -1   3  12    18378.01    17408.47    336.59 o
   0   3  12       44.44       99.47     15.49 o
   1   3  12    13332.61    12558.43   1027.64 o
   2   3  12     8061.70     8031.96    122.48 o
   3   3  12      694.04      860.97     40.60 o
   4   3  12      644.73      807.85     58.78 o
   5   3  12     3414.72     3319.45     82.64 o
   6   3  12     1655.92     1591.16     77.84 o
   7   3  12     5008.17     5083.21    108.47 o
   8   3  12      444.67      520.58     63.61 o
   9   3  12      746.82      801.62     78.98 o
  -9   4  12     6313.51     5855.50    184.52 o
  -8   4  12     1203.86     1164.85     64.40 o
  -7   4  12     4751.81     4624.97    102.05 o
  -6   4  12     7971.96     7563.76    121.82 o
  -5   4  12     7686.98     7551.04    154.87 o
  -4   4  12    30844.89    29846.62    345.13 o
  -3   4  12      230.17      345.46     30.83 o
  -2   4  12    44317.59    43381.66    798.11 o
  -1   4  12     6998.44     6732.92    139.19 o
   0   4  12    18766.73    17842.17    353.52 o
   1   4  12     8836.62     8886.93    242.73 o
   2   4  12    17140.88    17322.07    121.23 o
   3   4  12    18873.21    18734.74    345.07 o
   4   4  12        4.47       38.80     28.74 o
   5   4  12    12256.99    12292.05    204.42 o
   6   4  12     3629.53     3554.06    110.17 o
   7   4  12     4258.21     4210.24    123.73 o
   8   4  12     3301.97     3018.11    115.59 o
   9   4  12     1378.29     1345.67     95.02 o
  -9   5  12      271.77      303.64     56.66 o
  -8   5  12    10281.43     9834.96    161.54 o
  -7   5  12     2137.10     2033.11     89.03 o
  -6   5  12     8684.18     8535.39    139.83 o
  -5   5  12    11691.69    11331.51    159.92 o
  -4   5  12     1045.77     1081.10     49.15 o
  -3   5  12    26673.42    25750.40    184.88 o
  -2   5  12      578.19      654.47     38.56 o
  -1   5  12    18522.08    17691.64    285.21 o
   0   5  12     3018.49     2875.46     58.45 o
   1   5  12    16370.92    16234.19    584.56 o
   2   5  12    15556.81    15852.75    366.03 o
   3   5  12      192.40      272.61     43.26 o
   4   5  12     2419.91     2654.20     76.72 o
   5   5  12      301.01      415.85     56.96 o
   6   5  12    13973.61    13881.66    350.74 o
   7   5  12     2485.14     2480.91    108.00 o
   8   5  12      880.22      935.70     85.33 o
  -8   6  12       54.04       75.33     47.11 o
  -7   6  12      760.59      931.28     67.34 o
  -6   6  12      807.12      983.29     67.60 o
  -5   6  12     2301.63     2388.42     82.76 o
  -4   6  12     3149.21     3078.21     85.68 o
  -3   6  12       19.54      193.47     38.33 o
  -2   6  12     8111.21     7847.10    142.12 o
  -1   6  12     3003.02     3019.45     89.26 o
   0   6  12     2493.63     2627.76     81.05 o
   1   6  12      519.47      818.90     58.04 o
   2   6  12      828.61     1077.32     85.75 o
   3   6  12     5605.00     5908.47    234.92 o
   4   6  12      247.26      384.11     66.88 o
   5   6  12     2934.09     3084.04    182.47 o
   6   6  12      488.63      714.68     74.15 o
   7   6  12      734.21      865.47     68.11 o
  -6   7  12       34.75      155.46     80.12 o
  -5   7  12       33.80      102.60     46.90 o
  -4   7  12      167.53      547.93    145.12 o
  -3   7  12      529.89      545.39     62.04 o
  -2   7  12      169.41      603.74     89.77 o
  -1   7  12      427.30      576.91    111.45 o
   0   7  12       63.28      391.72     73.29 o
   1   7  12       19.96      236.87     52.72 o
   2   7  12      218.81      406.46     72.58 o
   3   7  12     1575.47     1743.00    110.28 o
   4   7  12      213.89      304.81     72.58 o
   5   7  12      599.98      860.77    100.44 o
   6   7  12       19.90      133.54     77.93 o
  -4   8  12     3077.10     3174.12    120.79 o
  -3   8  12       52.72      190.06     58.31 o
  -2   8  12     5093.03     5222.05    171.52 o
  -1   8  12       69.38      267.00     76.38 o
   0   8  12     7812.08     8012.38    293.92 o
   1   8  12     1975.70     2213.68    181.38 o
   2   8  12      702.86      920.41    100.73 o
   3   8  12     4423.73     4372.27    166.06 o
   4   8  12       25.97       90.07     74.64 o
 -10   1  13     2027.88     1981.41    146.13 o
  -9   1  13     3430.97     3884.18    171.59 o
  -8   1  13     1005.89     1232.68     46.72 o
  -7   1  13     8128.56     8408.09     93.32 o
  -6   1  13      576.17      656.77     30.37 o
  -5   1  13    14033.25    14157.21    121.51 o
  -4   1  13    10446.36    10550.22     83.76 o
  -3   1  13    14905.03    15151.49    360.90 o
  -2   1  13     9478.23     9026.21     91.71 o
  -1   1  13      264.70      386.96     44.26 o
   0   1  13    49000.87    50309.00    350.19 o
   1   1  13      105.43      191.45     36.88 o
   2   1  13    16511.49    16669.97    376.18 o
   3   1  13     2937.17     2865.27     74.77 o
   4   1  13     1818.42     1798.71     87.10 o
   5   1  13     8991.28     8876.00    111.34 o
   6   1  13      790.48      839.70     55.90 o
   7   1  13     2148.02     2387.01     87.43 o
   8   1  13     2025.72     1919.32    107.32 o
   9   1  13     3192.78     3120.17    137.42 o
  10   1  13      952.59     1034.97    109.26 o
 -10   2  13     1672.31     1659.76     77.05 o
  -9   2  13     2219.54     2292.10    104.09 o
  -8   2  13     8651.96     9084.10    185.10 o
  -7   2  13     1360.57     1350.64     72.32 o
  -6   2  13    21958.21    21693.66    421.05 o
  -5   2  13     7651.65     7789.80    198.39 o
  -4   2  13    15005.18    15036.24    201.65 o
  -3   2  13    62374.95    61926.92   1003.99 o
  -2   2  13     9700.84     9362.00    182.66 o
  -1   2  13    78785.69    75315.07   1637.64 o
   0   2  13      204.95      341.31     25.86 o
   1   2  13    41013.20    40540.22    872.44 o
   2   2  13     7987.73     7498.15    126.31 o
   3   2  13    19173.39    18722.22    257.04 o
   4   2  13     9501.19     9201.00     98.41 o
   5   2  13      683.09      719.05     43.65 o
   6   2  13    15153.34    15530.92    188.37 o
   7   2  13     1898.23     1848.43     69.65 o
   8   2  13     7428.15     7320.17    131.77 o
   9   2  13     3678.66     3649.51    149.06 o
  10   2  13     1662.11     1517.14    122.38 o
 -10   3  13     3244.64     3115.03    103.47 o
  -9   3  13     5313.56     5207.56    142.57 o
  -8   3  13     1376.45     1398.47     63.54 o
  -7   3  13    13616.18    13379.78    386.07 o
  -6   3  13      463.47      548.49     42.19 o
  -5   3  13    19273.20    18361.50    618.53 o
  -4   3  13    13191.80    12557.07    240.98 o
  -3   3  13     8221.92     8294.87     79.33 o
  -2   3  13    36472.92    35084.92    752.35 o
  -1   3  13     5428.34     5485.81     63.34 o
   0   3  13    31845.89    30881.57    738.07 o
   1   3  13     2943.44     2898.29     63.72 o
   2   3  13    18017.29    18314.00    311.73 o
   3   3  13     9530.41     9555.45    152.98 o
   4   3  13     5275.55     5396.98    140.18 o
   5   3  13     7672.95     7728.69    214.64 o
   6   3  13        4.43       15.42     34.72 o
   7   3  13     9137.04     8979.50    166.00 o
   8   3  13      722.33      870.50     74.66 o
   9   3  13     3089.68     2729.28    112.63 o
  -9   4  13      663.82      793.71     70.47 o
  -8   4  13     2574.17     2338.07     82.22 o
  -7   4  13      163.79      213.74     48.89 o
  -6   4  13      271.26      401.34     42.50 o
  -5   4  13     1592.79     1641.68     62.45 o
  -4   4  13     5480.15     5505.27    167.01 o
  -3   4  13     1299.69     1383.07     47.79 o
  -2   4  13       17.19      186.28     27.05 o
  -1   4  13     8080.92     7808.25    125.03 o
   0   4  13     1535.58     1651.52     45.95 o
   1   4  13     4305.52     3405.23    787.11 o
   2   4  13      271.11      419.55     46.66 o
   3   4  13      628.36      716.42     42.83 o
   4   4  13     2349.32     2436.33     83.51 o
   5   4  13     1099.19     1199.76     59.24 o
   6   4  13     2054.09     2043.46     92.03 o
   7   4  13       44.73       77.80     47.70 o
   8   4  13      605.61      580.02     70.74 o
   9   4  13      317.69      436.13     69.76 o
  -8   5  13      209.24      328.63     52.30 o
  -7   5  13      889.40     1028.72     75.38 o
  -6   5  13       57.79      184.48     46.63 o
  -5   5  13     1012.73     1125.04     59.86 o
  -4   5  13      700.50      832.98     46.67 o
  -3   5  13     2478.57     2688.52    118.51 o
  -2   5  13     2770.72     2691.53     61.02 o
  -1   5  13      213.97      388.43     31.45 o
   0   5  13     2789.06     2704.48     58.00 o
   1   5  13      108.98      277.65     46.66 o
   2   5  13     2331.30     2339.96    100.40 o
   3   5  13      320.25      429.78     48.11 o
   4   5  13     1081.21     1157.93     58.86 o
   5   5  13      673.45      795.49     57.38 o
   6   5  13       42.65      136.80     51.70 o
   7   5  13      117.75      110.96     54.39 o
   8   5  13      370.00      602.31     77.80 o
  -7   6  13       74.90      184.31     50.17 o
  -6   6  13     5343.17     5292.92    119.72 o
  -5   6  13     6141.70     5786.14    118.44 o
  -4   6  13     7523.15     7108.66    127.11 o
  -3   6  13     7982.42     7542.42    170.24 o
  -2   6  13      851.09     1030.66     68.11 o
  -1   6  13    15064.55    14612.86    308.79 o
   0   6  13       22.52       71.98     35.98 o
   1   6  13    16046.98    16195.85    196.11 o
   2   6  13     1944.23     2041.93    104.29 o
   3   6  13     4283.76     4313.61    151.88 o
   4   6  13     5753.36     6045.16    336.53 o
   5   6  13      140.43      301.50     74.17 o
   6   6  13     3775.67     4034.03    203.97 o
   7   6  13      303.05      302.19     56.23 o
  -6   7  13      441.22      443.94     61.29 o
  -5   7  13     8178.02     7676.49    186.83 o
  -4   7  13     3507.92     3287.63    116.03 o
  -3   7  13     4180.35     3974.74    117.67 o
  -2   7  13    15638.82    15292.58    205.87 o
  -1   7  13      976.00     1035.82    126.75 o
   0   7  13    11171.23    11127.67    220.71 o
   1   7  13      722.76      788.42     87.21 o
   2   7  13     8836.72     9235.61    229.45 o
   3   7  13     3094.43     3082.20    139.07 o
   4   7  13     2107.71     2183.89    227.27 o
   5   7  13     4188.25     4211.52    161.34 o
   6   7  13       89.39      101.88     75.53 o
  -4   8  13     1340.26     1433.53     93.74 o
  -3   8  13     3448.17     3527.88    121.00 o
  -2   8  13      253.28      500.12     88.08 o
  -1   8  13     3808.12     4147.16    155.98 o
   0   8  13       89.50      558.88    108.17 o
   1   8  13     4356.39     4619.66    238.19 o
   2   8  13     1031.31     1239.12    130.02 o
   3   8  13     1328.03     1543.72    118.14 o
  -9   0  14      863.55     1042.98     92.71 o
  -8   0  14     6552.34     6870.49    255.68 o
  -7   0  14    10532.64    10888.85    188.60 o
  -6   0  14      546.21      754.86     52.52 o
  -5   0  14    45119.26    45160.99   1085.31 o
  -4   0  14     6302.98     6618.67     79.88 o
  -3   0  14    30496.56    31060.85   1582.13 o
  -2   0  14    45271.11    48428.43   1617.10 o
  -1   0  14    60853.76    60868.38   1897.91 o
   0   0  14    48856.02    48759.32    374.77 o
   1   0  14     4801.20     4795.79     84.71 o
   2   0  14    34012.07    31159.76    364.94 o
   3   0  14     6388.15     6099.65    199.95 o
   4   0  14    16517.46    15998.67    392.26 o
   5   0  14     2532.15     2646.38    156.25 o
   6   0  14     2143.95     2087.14     88.04 o
   7   0  14    12223.76    12414.52    303.75 o
   8   0  14      974.49      917.81    118.00 o
   9   0  14    10183.28     9993.24    310.31 o
  10   0  14     1785.21     1776.62    172.64 o
 -10   1  14      191.57      264.23     66.91 o
  -9   1  14     5625.57     5855.02    105.51 o
  -8   1  14     5121.61     5250.49     80.22 o
  -7   1  14     3749.97     4239.20     70.56 o
  -6   1  14    14217.93    14563.39    139.64 o
  -5   1  14       30.39       69.81     22.62 o
  -4   1  14    21227.36    20427.45    154.67 o
  -3   1  14     5716.93     5291.53     70.88 o
  -2   1  14    40996.84    41528.90    414.76 o
  -1   1  14    38457.54    38853.98    447.23 o
   0   1  14     1223.98     1348.55     44.80 o
   1   1  14    37970.66    39094.09   1147.49 o
   2   1  14      249.27      199.04     27.76 o
   3   1  14    25178.97    25084.22    584.33 o
   4   1  14     2968.02     2893.48     89.58 o
   5   1  14     8100.10     8190.22    124.79 o
   6   1  14     7920.54     8109.15    133.72 o
   7   1  14      864.73      890.53     63.06 o
   8   1  14     3683.96     3663.99    138.97 o
   9   1  14       76.60      170.15     67.10 o
  10   1  14     4289.25     4083.71    163.02 o
 -10   2  14       64.43       73.79     43.21 o
  -9   2  14      143.74      195.95     36.53 o
  -8   2  14      429.70      491.11     42.34 o
  -7   2  14      495.24      659.29     60.03 o
  -6   2  14      384.29      497.08     33.89 o
  -5   2  14     1934.95     2018.39     59.78 o
  -4   2  14     1370.98     1399.45     38.51 o
  -3   2  14     1138.18     1249.28     34.08 o
  -2   2  14      595.74      650.64     21.32 o
  -1   2  14       83.82      135.40     20.43 o
   0   2  14     6173.12     6254.88     91.65 o
   1   2  14        1.19       32.82     16.39 o
   2   2  14     3604.20     3438.25     62.45 o
   3   2  14       35.06       86.49     21.99 o
   4   2  14      229.92      275.43     39.11 o
   5   2  14      217.39      313.30     41.48 o
   6   2  14      997.54     1041.59     66.02 o
   7   2  14     1025.61     1006.13     67.14 o
   8   2  14       90.16      155.15     50.47 o
   9   2  14      124.45      192.87     74.84 o
 -10   3  14       35.37       66.65     43.60 o
  -9   3  14     1087.40     1165.35     66.05 o
  -8   3  14     2016.13     2089.27     72.85 o
  -7   3  14     2008.01     2028.49     68.72 o
  -6   3  14     4712.88     4622.15     91.54 o
  -5   3  14        2.07       71.72     29.02 o
  -4   3  14     8727.24     8844.81    246.34 o
  -3   3  14     6549.18     6589.51    129.06 o
  -2   3  14     9259.11     9152.38    148.06 o
  -1   3  14      825.62      846.67     29.71 o
   0   3  14     2303.46     2360.73     60.73 o
   1   3  14    24129.65    23976.90    729.37 o
   2   3  14       37.93      126.14     28.05 o
   3   3  14     5925.59     5895.16    155.39 o
   4   3  14      507.42      655.07     42.18 o
   5   3  14     1987.41     1913.56     76.07 o
   6   3  14     2184.23     2076.65     83.21 o
   7   3  14     1537.94     1615.45     83.21 o
   8   3  14     1193.42     1184.30     80.97 o
   9   3  14      900.81      935.63     82.31 o
  -9   4  14     1113.35     1137.94     69.65 o
  -8   4  14     3950.74     3730.54     99.61 o
  -7   4  14     5820.50     5609.81    125.85 o
  -6   4  14       81.81      124.93     38.90 o
  -5   4  14    16277.48    15723.87    166.27 o
  -4   4  14      620.10      649.29     37.96 o
  -3   4  14    31169.57    29843.15    665.74 o
  -2   4  14    19744.80    18861.83    281.41 o
  -1   4  14     6842.46     6625.78     99.65 o
   0   4  14    24886.35    23813.25    485.22 o
   1   4  14     3161.06     2621.25    494.21 o
   2   4  14    20202.04    19715.57    218.81 o
   3   4  14      104.22      159.35     30.09 o
   4   4  14    10605.47    10820.13    307.47 o
   5   4  14     7088.21     7148.18    117.57 o
   6   4  14      355.16      410.46     58.45 o
   7   4  14     6263.65     6204.07    149.63 o
   8   4  14       60.65      120.95     55.12 o
  -8   5  14     2056.75     2006.62     84.01 o
  -7   5  14     2483.79     2376.68     86.87 o
  -6   5  14    13141.34    12554.85    184.83 o
  -5   5  14       94.10      100.78     37.91 o
  -4   5  14    21352.04    20121.21    303.24 o
  -3   5  14     4456.63     4314.87     99.11 o
  -2   5  14     8173.98     7779.39    124.91 o
  -1   5  14    20883.99    20069.20    230.58 o
   0   5  14    13119.66    12551.66    198.59 o
   1   5  14    25864.57    25827.95    651.21 o
   2   5  14     1018.54     1126.52     80.85 o
   3   5  14    14169.12    14490.00    733.16 o
   4   5  14     1945.32     2003.62     69.91 o
   5   5  14     6338.05     6626.31    144.46 o
   6   5  14     3149.30     3415.16    116.08 o
   7   5  14      543.07      539.98     73.19 o
   8   5  14     8651.24     8630.66    201.15 o
  -7   6  14     2631.83     2589.60     95.82 o
  -6   6  14      637.41      742.82     61.63 o
  -5   6  14     1376.53     1410.46     89.58 o
  -4   6  14       90.09      270.90     44.32 o
  -3   6  14     8868.17     8751.07    160.65 o
  -2   6  14     5022.32     4855.40    117.70 o
  -1   6  14      298.07      580.34     54.49 o
   0   6  14     3069.06     3288.03     90.28 o
   1   6  14       26.70      184.58     46.12 o
   2   6  14     5253.53     5361.27    248.03 o
   3   6  14       77.78      176.34     63.13 o
   4   6  14     3047.18     3304.64    184.66 o
   5   6  14     2779.24     2802.30    131.10 o
   6   6  14      565.70      649.05     89.58 o
   7   6  14      880.43     1023.64     85.99 o
  -6   7  14       18.88       41.66     47.32 o
  -5   7  14        4.86      303.82     65.30 o
  -4   7  14      879.85      910.70     94.64 o
  -3   7  14       12.06      306.81     57.91 o
  -2   7  14      383.96      631.86    158.20 o
  -1   7  14      898.35     1166.93    131.12 o
   0   7  14       66.50      359.17     74.12 o
   1   7  14      148.28      336.65     71.24 o
   2   7  14      622.88      908.31     94.57 o
   3   7  14     1236.15     1303.92    105.07 o
   4   7  14       37.44      153.34     67.71 o
   5   7  14      177.08      179.87     73.98 o
  -4   8  14     1643.71     1648.19     99.23 o
  -3   8  14     2469.71     2646.22    109.28 o
  -2   8  14      242.31      638.10    128.93 o
  -1   8  14     3234.24     3289.90    170.45 o
   0   8  14     5265.92     5183.46    242.56 o
   1   8  14       54.42      319.05    120.19 o
   2   8  14     4349.36     4307.89    207.60 o
   3   8  14      214.17      321.83     84.61 o
 -10   1  15     4741.07     4955.21    261.89 o
  -9   1  15      379.90      477.02     66.30 o
  -8   1  15     3382.05     3479.92     70.24 o
  -7   1  15     4769.03     5081.04     95.58 o
  -6   1  15     7611.68     7650.13    101.13 o
  -5   1  15     7617.94     7438.26     97.07 o
  -4   1  15      618.58      698.76     35.17 o
  -3   1  15    19512.59    19576.61    234.38 o
  -2   1  15     5706.61     5737.73     92.73 o
  -1   1  15    43858.33    45145.15    487.63 o
   0   1  15     6257.40     6109.39    108.31 o
   1   1  15     4685.60     4798.55    187.04 o
   2   1  15    28954.49    29012.32    394.59 o
   3   1  15     3454.39     3251.39     88.01 o
   4   1  15    10422.01    10158.59    154.24 o
   5   1  15      432.20      361.72    137.82 o
   6   1  15     5400.23     5515.59    113.97 o
   7   1  15     3453.47     3259.76     97.95 o
   8   1  15     2339.12     2306.77    116.59 o
   9   1  15     1403.03     1330.71    105.04 o
 -10   2  15      506.25      603.31     57.06 o
  -9   2  15    12384.35    12754.88    249.29 o
  -8   2  15       52.55       62.47     28.72 o
  -7   2  15    15228.85    15421.89    367.74 o
  -6   2  15     5817.73     5976.57    111.87 o
  -5   2  15     4754.15     4818.64     68.30 o
  -4   2  15    37466.21    37098.70    467.15 o
  -3   2  15       75.95      105.53     17.42 o
  -2   2  15    43903.84    42843.32    813.75 o
  -1   2  15     9390.27     9142.82    224.14 o
   0   2  15    42750.85    41808.42    648.77 o
   1   2  15    21975.53    21829.03    297.96 o
   2   2  15    10428.69    10121.98    225.04 o
   3   2  15    21986.41    22231.89    729.10 o
   4   2  15      325.99      393.84     36.89 o
   5   2  15    13655.31    12902.17    419.57 o
   6   2  15     2022.23     2121.81     81.95 o
   7   2  15     2714.55     2758.37     96.58 o
   8   2  15     6255.12     6431.54    145.82 o
   9   2  15      142.98       87.56     67.78 o
 -10   3  15     6222.81     6266.01    124.07 o
  -9   3  15        3.91       10.78     35.52 o
  -8   3  15    12827.28    12445.59    258.64 o
  -7   3  15     1587.68     1687.86     65.94 o
  -6   3  15     3798.92     3898.75     93.43 o
  -5   3  15    14835.99    14460.93    326.14 o
  -4   3  15      667.75      727.75     37.10 o
  -3   3  15    36295.11    35288.68    623.36 o
  -2   3  15     1526.21     1476.96     34.93 o
  -1   3  15    33703.93    32547.14    649.22 o
   0   3  15    26339.33    26529.82    737.22 o
   1   3  15    17239.66    17103.28    318.57 o
   2   3  15    22562.01    22239.50    740.81 o
   3   3  15      849.32      929.34     51.30 o
   4   3  15    20534.21    21059.79    845.32 o
   5   3  15      160.17      198.28     51.61 o
   6   3  15     9225.96     9005.51    158.16 o
   7   3  15     2825.94     2879.14    107.18 o
   8   3  15     1193.46     1287.83    107.38 o
   9   3  15     4869.53     4604.25    174.59 o
  -9   4  15      526.55      545.18     58.14 o
  -8   4  15       89.71      183.35     54.25 o
  -7   4  15     1477.30     1469.41     67.09 o
  -6   4  15     2451.89     2461.52     78.92 o
  -5   4  15     2306.47     2385.26     74.58 o
  -4   4  15     2867.81     2792.76     65.22 o
  -3   4  15      261.59      420.28     61.19 o
  -2   4  15     4927.67     4692.61     73.85 o
  -1   4  15      118.97      292.55     25.36 o
   0   4  15     2206.69     2128.65     56.77 o
   1   4  15     3731.16     3910.93    145.08 o
   2   4  15      326.89      445.85     51.61 o
   3   4  15     5239.40     5189.60    143.61 o
   4   4  15        8.27       96.14     31.55 o
   5   4  15      554.05      585.77     56.34 o
   6   4  15      672.88      838.79     69.67 o
   7   4  15     1181.98     1300.05     86.63 o
   8   4  15      456.13      587.98     72.01 o
  -8   5  15      586.66      614.95     80.43 o
  -7   5  15       18.42      117.04     43.37 o
  -6   5  15      780.39      883.50     62.42 o
  -5   5  15     1809.65     1656.11     70.18 o
  -4   5  15        9.14      142.47     34.16 o
  -3   5  15     3371.60     3334.04     84.11 o
  -2   5  15      277.82      466.30     58.35 o
  -1   5  15     2622.80     2679.31     95.94 o
   0   5  15      107.43      329.09     30.50 o
   1   5  15     1340.00     1569.35     79.30 o
   2   5  15     2558.17     2936.82    126.75 o
   3   5  15      281.70      532.20     89.60 o
   4   5  15     2379.05     2493.88     90.97 o
   5   5  15      102.43      183.81     42.73 o
   6   5  15      469.71      485.39     63.27 o
   7   5  15      351.96      415.44     66.84 o
   8   5  15      201.40      345.95     69.71 o
  -7   6  15     3604.15     3724.65    109.72 o
  -6   6  15     2386.11     2371.43     89.94 o
  -5   6  15     2109.13     2045.42     80.89 o
  -4   6  15     6610.21     6442.48    123.33 o
  -3   6  15       61.53      155.17     50.37 o
  -2   6  15    15854.69    15428.79    200.60 o
  -1   6  15     2441.90     2449.69     86.17 o
   0   6  15     6972.80     7273.66    267.70 o
   1   6  15     5897.66     6376.53    163.77 o
   2   6  15     2396.55     2722.63    225.08 o
   3   6  15     6846.85     7005.18    191.21 o
   4   6  15      121.45      270.86     71.84 o
   5   6  15     4519.28     4638.59    161.90 o
   6   6  15     1777.23     1398.57    157.34 o
   7   6  15     1364.65     1585.83    123.59 o
  -6   7  15     3390.45     3217.31    104.88 o
  -5   7  15     7890.05     7406.50    170.30 o
  -4   7  15      308.06      352.10     60.89 o
  -3   7  15    12721.07    12199.76    198.03 o
  -2   7  15      984.52      960.28     82.12 o
  -1   7  15     9311.02     9300.51    290.64 o
   0   7  15     8291.18     8601.12    378.05 o
   1   7  15     9615.47     9845.54    217.43 o
   2   7  15     8631.31     8885.80    212.43 o
   3   7  15      417.29      462.38     83.95 o
   4   7  15     9103.49     9307.82    461.09 o
   5   7  15      427.99      473.30     87.05 o
  -4   8  15     2460.77     2660.74    115.90 o
  -3   8  15       11.25       70.89     56.21 o
  -2   8  15     5838.03     5681.70    257.86 o
  -1   8  15     1402.95     1848.25    122.84 o
   0   8  15     1723.26     2058.52    179.19 o
   1   8  15     2341.67     2587.36    196.67 o
   2   8  15      364.07      471.45     85.25 o
   3   8  15     3592.97     3783.93    264.42 o
 -10   0  16     5470.39     5922.08    270.97 o
  -9   0  16     2346.65     2450.77    185.75 o
  -8   0  16    15676.72    16874.65    393.35 o
  -7   0  16     6491.74     6331.91    126.24 o
  -6   0  16    43499.70    43509.34   1264.14 o
  -5   0  16     6705.00     6872.81    379.14 o
  -4   0  16     1059.15     1068.34     73.21 o
  -3   0  16    24708.19    24275.11   1074.06 o
  -2   0  16    16621.86    17586.76    200.01 o
  -1   0  16    57133.04    58180.02    384.61 o
   0   0  16     2001.65     1841.73     61.80 o
   1   0  16    51841.63    51412.59    289.46 o
   2   0  16    29049.14    27997.67    375.87 o
   3   0  16    20118.54    19700.26    916.72 o
   4   0  16    16648.06    16744.90    478.57 o
   5   0  16      272.54      304.54     47.23 o
   6   0  16    10828.51    10787.74    252.40 o
   7   0  16       63.28       63.37     69.93 o
   8   0  16     8461.28     8358.66    284.08 o
   9   0  16     5549.84     5653.29    246.94 o
 -10   1  16     4666.57     4788.60    615.15 o
  -9   1  16    11406.62    12291.95    257.11 o
  -8   1  16       14.49       96.96     38.36 o
  -7   1  16     4226.32     4289.41    121.12 o
  -6   1  16       52.34      113.88     29.91 o
  -5   1  16    15752.24    15621.39    160.07 o
  -4   1  16    12264.66    12013.67    247.72 o
  -3   1  16     4884.27     4787.19    123.64 o
  -2   1  16    43246.31    42545.24    452.76 o
  -1   1  16      982.21     1109.76     56.06 o
   0   1  16    43883.64    46246.14    320.54 o
   1   1  16     3657.65     3982.62     71.29 o
   2   1  16    16584.15    15971.21    329.34 o
   3   1  16    11639.78    11242.13    134.78 o
   4   1  16     8771.29     8630.94    151.72 o
   5   1  16    16575.24    15206.06   1060.15 o
   6   1  16      554.37      623.65     52.14 o
   7   1  16     3903.97     3695.14    105.92 o
   8   1  16      984.53     1113.42     97.31 o
   9   1  16     2473.12     2463.82    132.11 o
 -10   2  16      574.43      635.68     68.41 o
  -9   2  16       77.00      166.17     36.40 o
  -8   2  16       87.92      180.33     33.95 o
  -7   2  16      533.38      688.78     42.18 o
  -6   2  16     4780.63     4666.41     92.09 o
  -5   2  16     7504.85     7372.48    161.65 o
  -4   2  16       39.68      116.64     27.23 o
  -3   2  16     2145.38     2159.97     53.26 o
  -2   2  16      361.62      499.11     28.36 o
  -1   2  16     4876.24     4832.70     88.13 o
   0   2  16       85.58      240.68     23.21 o
   1   2  16     4770.52     5060.93     94.81 o
   2   2  16      578.91      738.13     45.62 o
   3   2  16      103.48       72.56     23.07 o
   4   2  16     1250.88     1294.78     57.56 o
   5   2  16        9.41       61.44     39.20 o
   6   2  16       31.61       46.29     38.42 o
   7   2  16      170.22      181.49     47.57 o
   8   2  16     1514.15     1457.20     87.89 o
   9   2  16      477.83      542.55     85.50 o
  -9   3  16      749.86      868.58     61.51 o
  -8   3  16     3103.96     3001.40     86.52 o
  -7   3  16     5217.30     5210.63    102.74 o
  -6   3  16     2234.63     2275.79     80.75 o
  -5   3  16     2890.70     2988.97     79.17 o
  -4   3  16     1845.56     1948.23     61.27 o
  -3   3  16      509.80      687.13     35.83 o
  -2   3  16     6841.28     6847.00    158.81 o
  -1   3  16        8.28       94.87     30.28 o
   0   3  16    20181.22    19630.38    446.08 o
   1   3  16      275.15      334.85     36.90 o
   2   3  16     2907.64     2843.37     90.81 o
   3   3  16     9071.59     9349.79    191.89 o
   4   3  16      889.00      862.55     53.71 o
   5   3  16     1200.16     1282.55     83.04 o
   6   3  16      121.64      123.62     71.02 o
   7   3  16     3383.23     3492.14    144.47 o
   8   3  16     1559.53     1523.93    110.41 o
   9   3  16     1042.73     1170.56    111.96 o
  -9   4  16     4212.95     3923.84    108.24 o
  -8   4  16    12108.31    11918.31    316.05 o
  -7   4  16        1.72       -2.88     34.64 o
  -6   4  16     6789.14     6563.14    118.91 o
  -5   4  16      151.03      181.05     35.74 o
  -4   4  16    18662.01    18038.27    419.24 o
  -3   4  16    19998.76    19041.82    459.88 o
  -2   4  16      139.60      199.22     27.85 o
  -1   4  16    24705.77    23523.28    323.30 o
   0   4  16     1904.16     1915.71     63.08 o
   1   4  16    25652.71    25391.06    568.22 o
   2   4  16     3571.12     3564.04    103.61 o
   3   4  16    10321.15    10077.69    332.04 o
   4   4  16    11043.26    11226.65    458.12 o
   5   4  16      576.46      603.75     73.98 o
   6   4  16    10844.26    10730.16    206.43 o
   7   4  16      876.21      980.74     78.31 o
   8   4  16     1940.45     1897.19    124.21 o
  -8   5  16     1435.43     1373.25     79.88 o
  -7   5  16    14614.13    14028.94    301.22 o
  -6   5  16      809.57      835.14     61.70 o
  -5   5  16     4864.77     4670.53    138.15 o
  -4   5  16     9278.48     8997.31    156.30 o
  -3   5  16     3314.53     3184.90     83.39 o
  -2   5  16    20049.61    19418.67    383.97 o
  -1   5  16      177.03      276.55     34.60 o
   0   5  16    26300.06    25340.41    347.91 o
   1   5  16     8644.96     8000.27    233.82 o
   2   5  16    20731.81    20194.79   1027.08 o
   3   5  16     7452.37     7835.67    406.46 o
   4   5  16      928.72     1006.74     68.96 o
   5   5  16     8253.77     8732.66    138.85 o
   6   5  16      315.85      348.47     60.08 o
   7   5  16     7191.10     7347.68    215.11 o
  -7   6  16      373.18      533.44     60.84 o
  -6   6  16     1074.53     1080.49     69.68 o
  -5   6  16      262.79      391.02     54.53 o
  -4   6  16     5904.11     5768.63    142.97 o
  -3   6  16     5828.13     5741.05    137.09 o
  -2   6  16        9.03      159.20     59.82 o
  -1   6  16     6033.23     6044.03    149.47 o
   0   6  16       11.11      283.34     58.66 o
   1   6  16     2245.26     2373.20    148.60 o
   2   6  16     1654.67     1841.42    103.50 o
   3   6  16     1613.44     1882.78    107.18 o
   4   6  16     4388.24     4672.38    194.49 o
   5   6  16      267.21      512.35    116.91 o
   6   6  16     1370.86     1518.76    166.08 o
  -6   7  16      272.45      483.69     62.25 o
  -5   7  16       81.81      217.42     63.70 o
  -4   7  16      197.74      243.59     62.63 o
  -3   7  16       36.29      234.54     55.79 o
  -2   7  16      167.27      300.07     56.40 o
  -1   7  16      100.51      443.61    111.45 o
   0   7  16       16.90       80.85     96.15 o
   1   7  16        1.77      329.98    111.45 o
   2   7  16      423.65      721.07     87.91 o
   3   7  16       34.19      153.94     68.26 o
   4   7  16        6.25      211.30     77.93 o
   5   7  16      737.50      808.70    178.10 o
  -3   8  16      873.65     1059.86    110.41 o
  -2   8  16      377.17      747.36    142.04 o
  -1   8  16     6681.53     6641.56    195.43 o
   0   8  16        4.50      144.23    111.45 o
   1   8  16     3372.18     3649.40    222.90 o
   2   8  16     1136.17     1360.92    114.92 o
   3   8  16      982.55     1270.78    119.39 o
 -10   1  17      294.68      496.69     82.56 o
  -9   1  17     2451.39     2946.71    141.93 o
  -8   1  17     4762.92     4765.22    150.52 o
  -7   1  17     3900.01     3759.82     91.42 o
  -6   1  17     4615.59     4644.14     83.73 o
  -5   1  17       17.58       81.12     24.65 o
  -4   1  17    12001.74    11463.59    183.31 o
  -3   1  17     3407.71     3576.12     72.21 o
  -2   1  17     5131.44     5116.00     86.07 o
  -1   1  17    15963.44    15335.61    226.61 o
   0   1  17      432.75      780.34     50.13 o
   1   1  17    29869.05    29535.59    808.54 o
   2   1  17       78.76      180.06     42.44 o
   3   1  17     7735.36     7262.97    134.64 o
   4   1  17     5223.01     5332.43    101.00 o
   5   1  17     3876.48     3857.36     80.23 o
   6   1  17     4631.30     4741.36    178.37 o
   7   1  17        7.78       36.53     41.12 o
   8   1  17     3056.72     3067.00    135.95 o
   9   1  17      337.72      399.89     84.20 o
 -10   2  17     9908.69    10832.38    378.05 o
  -9   2  17     2920.24     3045.78     76.49 o
  -8   2  17     8917.50     9054.97    116.82 o
  -7   2  17    14432.62    14290.02    162.31 o
  -6   2  17     5233.97     5029.26    100.68 o
  -5   2  17    20253.96    20089.86    264.13 o
  -4   2  17      108.59      162.56     25.39 o
  -3   2  17    10710.66    10580.37    137.96 o
  -2   2  17    21150.96    20533.05    421.01 o
  -1   2  17     9440.47     9295.67    121.48 o
   0   2  17    39312.33    38925.07    617.26 o
   1   2  17      361.75      408.28     33.76 o
   2   2  17    52197.22    51720.95   1002.85 o
   3   2  17     6741.00     6656.17    123.58 o
   4   2  17    22650.79    21753.15    197.67 o
   5   2  17     6358.14     6264.70    149.67 o
   6   2  17     2518.06     2485.93    107.32 o
   7   2  17     9978.53    10092.62    402.52 o
   8   2  17      153.52      178.83     54.49 o
   9   2  17     4594.89     4641.51    190.12 o
  -9   3  17     5781.15     5839.57    118.07 o
  -8   3  17     4463.24     4416.17    119.15 o
  -7   3  17     2183.45     2338.26     74.63 o
  -6   3  17    10509.26    10261.62    166.54 o
  -5   3  17      393.64      453.15     51.30 o
  -4   3  17    18280.66    18336.04    340.33 o
  -3   3  17     7598.44     7390.17    164.15 o
  -2   3  17     9513.74     9057.70    191.77 o
  -1   3  17    22495.38    22172.17    663.52 o
   0   3  17     1865.96     1921.40     60.75 o
   1   3  17    29868.24    29824.75    596.50 o
   2   3  17     1095.01     1171.89     54.54 o
   3   3  17    21301.92    21551.68    618.22 o
   4   3  17     4338.35     4392.16    182.80 o
   5   3  17     5042.01     4977.55    142.43 o
   6   3  17     8336.67     7660.42    217.43 o
   7   3  17       37.45       80.23     72.11 o
   8   3  17     3696.24     3762.06    156.83 o
   9   3  17      224.81      179.06     77.47 o
  -9   4  17      721.48      944.78     69.24 o
  -8   4  17     1134.66     1300.59     70.44 o
  -7   4  17      978.02     1032.64     63.80 o
  -6   4  17        0.97       50.13     34.87 o
  -5   4  17     2650.20     2436.36     74.42 o
  -4   4  17     1139.77     1314.56     56.68 o
  -3   4  17     4203.14     4070.81    132.17 o
  -2   4  17      259.42      358.66     31.61 o
  -1   4  17      246.99      424.21     35.62 o
   0   4  17     8326.38     8461.49    201.94 o
   1   4  17      664.18      902.38     52.96 o
   2   4  17     3939.84     4166.59    175.91 o
   3   4  17      704.00      916.35     98.55 o
   4   4  17      204.17      299.08     46.80 o
   5   4  17     2040.09     2265.46    114.06 o
   6   4  17      999.36     1148.33    101.20 o
   7   4  17      316.54      340.25     78.76 o
   8   4  17        6.28      -11.73     66.57 o
  -8   5  17      260.27      377.00     57.47 o
  -7   5  17     1187.92     1322.11     84.85 o
  -6   5  17      772.77      830.77     60.56 o
  -5   5  17      144.04      279.70     45.06 o
  -4   5  17      369.23      486.22     64.13 o
  -3   5  17       10.53       49.47     33.05 o
  -2   5  17      670.31      865.97     49.62 o
  -1   5  17     1170.24     1196.58     53.21 o
   0   5  17       21.25      188.01     37.33 o
   1   5  17     3261.92     3221.09    161.71 o
   2   5  17        2.21      266.81     57.17 o
   3   5  17      724.39      874.31     81.11 o
   4   5  17      693.28      963.27     70.25 o
   5   5  17      236.19      418.23     73.98 o
   6   5  17      312.38      450.18     80.35 o
   7   5  17       90.89      211.86     74.64 o
  -7   6  17     3071.12     3006.08    104.10 o
  -6   6  17     1044.76     1042.16     72.17 o
  -5   6  17     6607.54     6190.13    155.15 o
  -4   6  17      121.02      251.49     58.29 o
  -3   6  17     7742.73     7936.62    158.51 o
  -2   6  17     3773.64     3910.33    111.44 o
  -1   6  17      498.44      657.17     58.04 o
   0   6  17    15505.82    15837.67    653.40 o
   1   6  17      113.14      187.93     78.67 o
   2   6  17    10160.96    10470.88    419.57 o
   3   6  17      304.14      545.20     81.11 o
   4   6  17     5588.18     5835.52    366.03 o
   5   6  17     4764.62     4865.24    175.91 o
   6   6  17     1666.43     1542.80    174.82 o
  -5   7  17       27.17       -4.88     55.05 o
  -4   7  17     4237.96     4349.08    134.14 o
  -3   7  17     1794.92     1832.70    116.75 o
  -2   7  17     4775.26     4695.64    126.12 o
  -1   7  17    11103.40    11571.00    325.61 o
   1   7  17    10478.06    10715.74    329.98 o
   2   7  17     1070.60     1206.17    106.49 o
   3   7  17    10153.61    10445.78    355.11 o
   4   7  17     1782.71     2037.30    238.19 o
   5   7  17     1592.53     1601.58    190.12 o
  -3   8  17     3165.46     3280.09    216.34 o
  -2   8  17     3035.40     2954.48    203.23 o
  -1   8  17     1537.33     1670.48    199.95 o
   0   8  17     3211.39     3310.68    214.16 o
   1   8  17        0.42      303.75    115.82 o
   2   8  17     2763.99     3130.97    150.61 o
 -10   0  18       30.02       50.26    102.71 o
  -9   0  18    15780.61    16581.82    417.39 o
  -8   0  18      523.98      598.76    122.38 o
  -7   0  18    15971.46    16485.40    618.43 o
  -6   0  18     9836.79    10161.52    641.38 o
  -5   0  18     5499.86     5539.43    154.06 o
  -4   0  18    24722.54    23811.61    776.86 o
  -3   0  18        5.93       75.39     32.45 o
  -2   0  18    13671.12    14337.91    190.34 o
  -1   0  18     9002.60     8411.94    139.14 o
   0   0  18    26574.30    25090.83    219.61 o
   1   0  18    54720.16    56329.69    574.73 o
   2   0  18      121.68      161.71     52.45 o
   3   0  18    59932.99    57219.09    561.61 o
   4   0  18      291.22      395.45     48.66 o
   5   0  18    21405.69    21175.10    699.29 o
   6   0  18      787.64      890.89    114.73 o
   7   0  18     5014.76     5010.82    211.97 o
   8   0  18    10812.44    10961.31    325.61 o
   9   0  18      359.18      367.13    107.08 o
 -10   1  18     7635.33     7591.08    290.11 o
  -9   1  18      572.72      854.76     99.44 o
  -8   1  18     6075.77     6421.54    123.95 o
  -7   1  18     2617.35     2653.00     81.81 o
  -6   1  18     7395.61     7362.61    104.45 o
  -5   1  18     4714.23     4654.20     97.29 o
  -4   1  18     4049.49     3899.00     81.05 o
  -3   1  18    26991.79    26197.31    305.55 o
  -2   1  18     4139.89     4086.17     55.68 o
  -1   1  18     8134.98     8225.44    115.42 o
   0   1  18    11768.11    12008.84    175.31 o
   1   1  18     1821.58     2028.19     82.47 o
   2   1  18    19672.16    19048.96    234.10 o
   3   1  18     2293.29     2227.58     70.59 o
   4   1  18    21951.20    21341.15    676.25 o
   5   1  18     5312.69     5223.27     93.46 o
   6   1  18     3355.95     3390.03     97.37 o
   7   1  18     3368.58     3401.26    107.54 o
   8   1  18      306.15      362.74     77.93 o
   9   1  18     1953.15     1721.03    122.84 o
 -10   2  18       75.01      292.83    131.12 o
  -9   2  18       42.29       79.66     45.93 o
  -8   2  18      104.20      245.46     48.21 o
  -7   2  18      634.56      887.79     60.73 o
  -6   2  18     1098.66     1107.34     57.30 o
  -5   2  18      248.28      318.57     34.12 o
  -4   2  18      523.63      554.82     36.14 o
  -3   2  18      539.25      589.90     28.69 o
  -2   2  18      202.26      278.45     27.97 o
  -1   2  18       63.18      130.47     27.76 o
   0   2  18     3793.61     3993.34     62.53 o
   1   2  18     6534.43     6419.03    144.95 o
   2   2  18      384.42      582.77     55.37 o
   3   2  18       57.84       97.94     30.23 o
   4   2  18      348.06      304.55     77.59 o
   5   2  18       44.36       14.20     41.72 o
   6   2  18       60.97      113.50     51.61 o
   7   2  18     1724.30     1721.48     92.08 o
   8   2  18      163.19      222.90     59.27 o
   9   2  18      299.73      386.44     87.21 o
  -9   3  18      260.91      338.90     49.32 o
  -8   3  18     3779.49     3870.78     96.47 o
  -7   3  18     1030.09     1039.71     56.70 o
  -6   3  18     4748.63     4715.05    121.94 o
  -5   3  18     1557.03     1493.65     71.85 o
  -4   3  18      381.50      445.46     41.12 o
  -3   3  18     2260.42     2433.04     57.35 o
  -2   3  18      112.33      210.22     29.88 o
  -1   3  18     4539.53     4414.13    128.79 o
   0   3  18     3248.56     3094.45     83.47 o
   1   3  18      438.69      580.17     53.31 o
   2   3  18    17262.02    17158.08    334.64 o
   3   3  18        2.94       63.37     40.18 o
   4   3  18      684.81      750.62     67.20 o
   5   3  18      163.53      311.65     78.67 o
   6   3  18     3044.69     2976.98    126.71 o
   7   3  18     1400.05     1350.34    106.59 o
   8   3  18      349.08      384.74     81.72 o
  -9   4  18     8089.60     8196.38    152.98 o
  -8   4  18      971.45     1060.33     69.51 o
  -7   4  18     6080.01     6047.32    164.33 o
  -6   4  18     5694.22     5491.04    119.54 o
  -5   4  18     5817.31     5487.45    130.32 o
  -4   4  18    10414.85     9938.72    396.63 o
  -3   4  18      335.43      421.43     33.91 o
  -2   4  18    14109.09    13619.75    271.53 o
  -1   4  18    14891.77    14240.31    350.74 o
   0   4  18     4091.19     4113.09    131.44 o
   1   4  18    17939.76    17343.43    227.60 o
   2   4  18     3343.80     3402.72    107.95 o
   3   4  18    22881.14    23156.08    521.48 o
   4   4  18      370.01      458.29     52.24 o
   5   4  18    15622.31    15825.38    326.70 o
   6   4  18     3703.03     3743.18    149.29 o
   7   4  18     2165.29     2155.84    164.99 o
   8   4  18     1685.87     1622.08    125.87 o
  -8   5  18     8076.80     7827.34    150.27 o
  -7   5  18     2518.82     2423.56     90.47 o
  -6   5  18     4459.70     4334.04    109.36 o
  -5   5  18    13432.60    12656.99    515.05 o
  -4   5  18     1537.75     1440.61     77.69 o
  -3   5  18     6808.04     6609.55    117.08 o
  -2   5  18      625.63      719.88     41.78 o
  -1   5  18    11059.85    10250.32    246.02 o
   0   5  18    11719.52    11763.78    238.59 o
   1   5  18     7207.89     6831.15    227.27 o
   2   5  18    16226.52    15541.64    349.64 o
   3   5  18     1154.53     1340.23    116.91 o
   4   5  18    11167.21    11723.46    329.77 o
   5   5  18      279.95      365.58     73.98 o
   6   5  18     5001.05     5104.18    177.20 o
   7   5  18     3079.92     3045.49    153.74 o
  -7   6  18     1357.21     1500.87     83.76 o
  -6   6  18      650.55      779.35     78.94 o
  -5   6  18      301.44      404.84     93.36 o
  -4   6  18     2601.80     2617.04    104.26 o
  -3   6  18       64.18      206.57     52.50 o
  -2   6  18     9010.20     8605.08    305.32 o
  -1   6  18     1662.07     1885.36     81.46 o
   0   6  18      693.42     1018.50     79.57 o
   1   6  18     2621.05     2718.48    166.08 o
   2   6  18     1175.08     1432.09    100.30 o
   3   6  18     4387.08     4620.50    371.50 o
   4   6  18        6.42      223.12     74.84 o
   5   6  18     1666.38     1625.84    163.90 o
   6   6  18     1364.77     1451.02    174.82 o
  -5   7  18        2.85       49.56     55.68 o
  -4   7  18      547.49      789.60    114.52 o
  -3   7  18        6.02       66.68     52.30 o
  -2   7  18       96.50      233.45     54.77 o
  -1   7  18       89.53      316.86    104.89 o
   1   7  18       39.14      376.99     76.52 o
   2   7  18       47.22      176.59     71.40 o
   3   7  18       37.76      274.62     75.08 o
   4   7  18      663.07      790.57    127.84 o
  -2   8  18     2322.68     2672.58    198.86 o
  -1   8  18      153.69      211.97    107.08 o
   0   8  18     1354.94     1392.02    155.15 o
   1   8  18     5452.44     5480.66    266.60 o
   2   8  18      176.34      304.82     84.92 o
 -10   1  19     1791.17     2186.56    140.39 o
  -9   1  19     4408.69     4727.77    174.43 o
  -8   1  19      233.18      340.75     50.11 o
  -7   1  19     7316.98     7521.49    160.86 o
  -6   1  19      371.56      440.82     38.08 o
  -5   1  19     7703.26     7660.97    202.63 o
  -4   1  19     1689.36     1773.64     59.99 o
  -3   1  19      745.92      823.92     56.46 o
  -2   1  19    12840.56    12906.70    194.32 o
  -1   1  19      191.10      251.74     27.44 o
   0   1  19     8465.25     8225.79    117.01 o
   1   1  19     5221.47     5314.30    158.19 o
   2   1  19     3069.73     3238.35    104.94 o
   3   1  19    18781.05    18426.77    469.88 o
   4   1  19     2448.49     2498.42     78.44 o
   5   1  19     6081.34     6308.47    194.61 o
   6   1  19      855.58      890.76     63.76 o
   7   1  19     5104.24     5003.37    165.03 o
   8   1  19      756.41      927.59     94.95 o
   9   1  19      825.84      876.45    100.40 o
  -9   2  19      536.32      645.10     63.84 o
  -8   2  19    15500.40    15401.50    327.09 o
  -7   2  19       31.00       77.98     39.04 o
  -6   2  19    11577.76    11364.11    186.73 o
  -5   2  19     6275.68     6325.46    133.17 o
  -4   2  19     9146.34     8961.85    159.74 o
  -3   2  19    20793.08    19677.20    548.19 o
  -2   2  19     2437.76     2555.34     59.16 o
  -1   2  19    19944.72    19689.40    325.50 o
   0   2  19     8582.83     8511.02    119.22 o
   1   2  19    22021.20    21723.36    588.12 o
   2   2  19    22510.38    22665.36    605.67 o
   3   2  19     5336.42     5295.49    105.88 o
   4   2  19    27735.22    27110.39    293.68 o
   5   2  19      240.32      296.75     55.72 o
   6   2  19    16763.05    16184.76    603.13 o
   7   2  19      614.81      650.80     84.13 o
   8   2  19     3282.10     3358.79    118.89 o
   9   2  19     2702.01     2651.86    145.25 o
  -9   3  19     8636.63     8547.80    339.20 o
  -8   3  19      197.65      271.24     60.32 o
  -7   3  19     9835.69     9944.78    199.24 o
  -6   3  19     1346.65     1368.72     76.41 o
  -5   3  19    10024.57     9549.25    326.98 o
  -4   3  19     6969.02     6807.79    169.69 o
  -3   3  19     6089.81     5850.48    117.95 o
  -2   3  19    14672.13    13762.73    410.99 o
  -1   3  19      633.47      738.00     47.91 o
   0   3  19    12737.72    12673.49    398.41 o
   1   3  19     7801.49     7755.34    299.38 o
   2   3  19     9204.77     9123.39    246.18 o
   3   3  19    17048.66    16744.12    581.28 o
   4   3  19      527.50      609.44     63.13 o
   5   3  19    17151.55    16638.20    357.29 o
   6   3  19       86.43      113.81     57.11 o
   7   3  19     4598.50     4504.76    160.61 o
   8   3  19     1683.38     1556.80    116.59 o
  -9   4  19      291.43      422.57     71.97 o
  -8   4  19      375.52      451.95     72.02 o
  -7   4  19     1042.93     1138.60     84.29 o
  -6   4  19     2593.61     2548.27    100.62 o
  -5   4  19      418.83      633.83     62.56 o
  -4   4  19     1091.51     1112.31     82.93 o
  -3   4  19     1084.88     1143.23     47.78 o
  -2   4  19      144.69      238.18     33.50 o
  -1   4  19     7686.99     7739.55    237.29 o
   0   4  19       12.53       61.67     31.95 o
   1   4  19     2249.88     2384.74     97.31 o
   2   4  19     2506.12     2705.66    101.42 o
   3   4  19     1242.74     1460.37     70.80 o
   4   4  19     1458.71     1606.64    156.25 o
   5   4  19      110.17      287.71     81.95 o
   6   4  19      822.36      951.24     93.02 o
   7   4  19      445.26      556.68     89.62 o
   8   4  19      375.55      435.35    103.80 o
  -8   5  19      890.34      939.90     71.69 o
  -7   5  19      501.86      508.29     72.66 o
  -6   5  19       46.02      193.13     63.55 o
  -5   5  19     1197.77     1348.17     84.09 o
  -4   5  19      221.47      249.30     50.51 o
  -3   5  19       13.82       98.18     34.87 o
  -2   5  19      423.40      539.05     47.35 o
  -1   5  19        0.73      116.31     32.77 o
   0   5  19     1186.20     1283.79     93.47 o
   1   5  19     1284.11     1341.76    122.38 o
   2   5  19       54.03      207.60     78.67 o
   3   5  19     2197.01     2399.34    123.47 o
   4   5  19      229.08      423.89     58.34 o
   5   5  19      983.03     1053.75     96.76 o
   6   5  19        4.85      138.18     72.43 o
   7   5  19      648.97      666.75     99.66 o
  -7   6  19      205.16      287.93     74.37 o
  -6   6  19     6627.50     6468.23    222.47 o
  -5   6  19     1585.06     1604.32     94.02 o
  -4   6  19     3465.80     3455.41    118.56 o
  -3   6  19     4073.76     4063.91    119.42 o
  -2   6  19       13.06      165.00     48.20 o
  -1   6  19     9161.03     9123.80    181.89 o
   0   6  19      955.26      983.37    113.63 o
   1   6  19     4027.94     4112.68    194.49 o
   2   6  19     6525.60     6695.99    279.71 o
   3   6  19     2092.33     2316.58    157.34 o
   4   6  19     8839.27     9355.75    627.17 o
   5   6  19       35.87       80.85     91.78 o
   6   6  19     4373.46     4280.94    260.05 o
  -5   7  19     4140.70     4123.81    140.46 o
  -4   7  19     5349.98     5225.24    147.19 o
  -3   7  19     2087.15     2023.18     98.35 o
  -2   7  19     5082.35     5270.23    136.11 o
  -1   7  19        2.89      -15.30     85.23 o
   1   7  19     4519.03     4834.80    164.43 o
   2   7  19     4073.28     4205.54    159.92 o
   3   7  19     5263.02     5462.13    181.56 o
   4   7  19      119.59      176.82     78.67 o
  -2   8  19      198.49      216.34    122.38 o
   0   8  19      414.82      705.84    139.86 o
   1   8  19     2539.98     2587.36    203.23 o
 -10   0  20     5908.16     6289.21    292.83 o
  -9   0  20     5046.98     5375.76    255.68 o
  -8   0  20     3811.57     3902.89    214.16 o
  -7   0  20    22561.53    22536.57    303.28 o
  -6   0  20     2288.22     2260.66    104.23 o
  -5   0  20    15023.83    14589.67    439.24 o
  -4   0  20    13045.53    13513.86    210.15 o
  -3   0  20    17190.81    16666.30    221.93 o
  -2   0  20    10129.99    10402.72    198.86 o
  -1   0  20    19344.43    18647.78    211.07 o
   0   0  20    24468.41    23928.44    225.52 o
   1   0  20     7886.51     7960.94    231.64 o
   2   0  20    36769.12    35980.46    493.87 o
   3   0  20    10370.61     9720.08    253.49 o
   4   0  20     7937.54     7908.90    213.06 o
   5   0  20    13657.07    13650.38    898.15 o
   6   0  20     1447.40     1512.83    125.65 o
   7   0  20    18209.56    17934.51    393.35 o
   8   0  20       25.65       17.48     85.23 o
   9   0  20     3568.72     3765.22    229.45 o
 -10   1  20     2892.32     3152.04    158.33 o
  -9   1  20     4854.23     5261.30    287.36 o
  -8   1  20    10137.04    10456.60    208.17 o
  -7   1  20      515.56      634.16     54.89 o
  -6   1  20     5498.60     5507.51    104.52 o
  -5   1  20      101.71      155.48     33.96 o
  -4   1  20    14703.96    14738.63    276.62 o
  -3   1  20     3645.76     3740.68     97.15 o
  -2   1  20     5724.20     5782.64     91.24 o
  -1   1  20    22887.38    22881.70    426.13 o
   0   1  20     1172.85     1198.18     52.65 o
   1   1  20    10972.31    10619.68    124.93 o
   2   1  20     1152.32     1135.24     71.03 o
   3   1  20    16245.72    15938.66    239.86 o
   4   1  20    16588.11    16022.34    433.68 o
   5   1  20     4073.21     4095.28    100.34 o
   6   1  20    10048.62     9891.77    268.06 o
   7   1  20        2.19       51.91     44.82 o
   8   1  20     3980.00     4224.67    163.90 o
   9   1  20      147.92      230.55     83.44 o
  -9   2  20      211.12      321.29     56.28 o
  -8   2  20      373.73      585.10     58.61 o
  -7   2  20      283.45      254.84     44.33 o
  -6   2  20      491.36      595.84     52.12 o
  -5   2  20     4322.85     4366.67     83.19 o
  -4   2  20        9.35       90.61     26.58 o
  -3   2  20      518.26      619.88     47.51 o
  -2   2  20       43.61      120.47     25.64 o
  -1   2  20      633.13      648.50     46.43 o
   0   2  20     8675.33     8441.97    158.06 o
   1   2  20      449.50      523.64     48.30 o
   2   2  20       66.95       83.04     52.45 o
   3   2  20     1272.03     1343.40     64.55 o
   4   2  20       96.28      167.19     36.62 o
   5   2  20      175.81      284.10     58.72 o
   6   2  20      911.73     1042.79     90.31 o
   7   2  20      214.09      276.68     69.99 o
   8   2  20      217.66      268.79     74.17 o
   9   2  20      136.21      113.63    111.45 o
  -9   3  20     1656.19     1649.81     98.26 o
  -8   3  20     1152.40     1220.59     83.57 o
  -7   3  20     3596.72     3286.45    111.81 o
  -6   3  20     3749.97     3605.39    160.12 o
  -5   3  20     1051.75     1103.37     69.78 o
  -4   3  20     2818.78     2881.76     96.83 o
  -3   3  20      474.07      555.99     42.33 o
  -2   3  20      151.81      216.81     36.91 o
  -1   3  20     2781.12     2768.23     86.41 o
   0   3  20      453.46      563.31     44.68 o
   1   3  20    11955.21    11280.09    581.28 o
   2   3  20     3564.86     3624.59     90.62 o
   3   3  20      790.10      886.80     79.76 o
   4   3  20     4564.76     4469.50    135.04 o
   5   3  20     2535.79     2575.75    117.31 o
   6   3  20     1687.89     1719.45    103.50 o
   7   3  20       46.34      118.00     67.99 o
   8   3  20     2782.45     2690.24    145.25 o
  -8   4  20     2169.72     2085.34    107.23 o
  -7   4  20     8195.35     7897.92    262.60 o
  -6   4  20       98.28      147.74     52.08 o
  -5   4  20    13000.95    12288.60    367.96 o
  -4   4  20      174.51      301.35     47.85 o
  -3   4  20    11041.05    10719.47    165.91 o
  -2   4  20    15845.85    15044.94    554.19 o
  -1   4  20      693.69      795.60     52.87 o
   0   4  20    14774.72    14285.13    312.14 o
   1   4  20        4.30        2.32     36.29 o
   2   4  20    10807.01    10808.27    414.11 o
   3   4  20     5886.21     6131.82    123.52 o
   4   4  20     7287.44     6933.24    171.66 o
   5   4  20    15400.88    15006.67    260.03 o
   6   4  20      573.19      613.04     82.57 o
   7   4  20     5697.37     5574.81    187.70 o
   8   4  20       11.70      -19.15     71.02 o
  -8   5  20     4616.64     4305.43    147.18 o
  -7   5  20     1193.30     1337.74     96.55 o
  -6   5  20    15745.22    14850.59    233.33 o
  -5   5  20      231.84      251.68     57.55 o
  -4   5  20     5764.10     5851.15    215.07 o
  -3   5  20     4451.33     4381.69    127.79 o
  -2   5  20     4759.53     4630.38     85.75 o
  -1   5  20     8332.95     8308.94    192.25 o
   0   5  20     1054.55     1125.43     62.98 o
   1   5  20    17244.25    16098.88    349.64 o
   2   5  20     6315.93     6068.49    231.64 o
   3   5  20     7835.04     8066.80    472.02 o
   4   5  20     5522.67     5901.88    375.87 o
   5   5  20     1638.41     1590.02    120.19 o
   6   5  20     9176.48     9331.19    230.80 o
   7   5  20      500.76      544.26    146.41 o
  -6   6  20       62.88      185.54     65.97 o
  -5   6  20     2328.57     2213.43    107.23 o
  -4   6  20      206.15      318.05     60.53 o
  -3   6  20     4312.01     4219.48    121.91 o
  -2   6  20     2875.58     2955.07    111.91 o
  -1   6  20       52.24      241.55     50.38 o
   0   6  20     3078.33     3085.60    170.45 o
   1   6  20        0.87      104.89     69.93 o
   2   6  20     3271.48     3430.82    284.09 o
   3   6  20      591.31      678.66     88.50 o
   4   6  20     3226.69     3500.24    339.81 o
   5   6  20     2019.11     2076.01    192.30 o
   6   6  20        8.86       78.67    104.89 o
  -5   7  20      408.75      663.37     83.21 o
  -4   7  20      128.01      136.09     60.33 o
  -3   7  20      107.21      188.85     56.46 o
  -2   7  20       15.32      103.02     52.67 o
  -1   7  20      517.61      622.80    122.38 o
   1   7  20      121.70      288.20     74.96 o
   2   7  20        0.41      169.87     75.53 o
   3   7  20      200.08      355.92     84.61 o
   4   7  20      314.52      458.63    112.54 o
   0   8  20     3820.63     3780.52    225.08 o
  -9   1  21     2006.42     2333.11    135.20 o
  -8   1  21     5685.70     5898.04    147.23 o
  -7   1  21     4237.89     4306.02    120.96 o
  -6   1  21     4564.24     4600.39    118.91 o
  -5   1  21     3960.23     4042.79     99.04 o
  -4   1  21      162.91      208.02     34.53 o
  -3   1  21    13810.59    13761.35    278.40 o
  -2   1  21      360.80      477.31     37.66 o
  -1   1  21     2227.88     2539.02    106.93 o
   0   1  21    13949.85    14084.16    210.17 o
   1   1  21      836.94     1022.11     50.01 o
   2   1  21    17027.07    16612.87    516.82 o
   3   1  21        8.89       75.62     40.93 o
   4   1  21     5156.41     5090.55    110.17 o
   5   1  21     6626.55     6431.57    189.62 o
   6   1  21     6287.83     6238.03    360.57 o
   7   1  21     2671.51     2672.92    101.95 o
   8   1  21      298.14      326.94     77.75 o
   9   1  21     1936.36     1982.39    135.87 o
  -9   2  21    11888.92    11821.97    292.71 o
  -8   2  21     4738.36     4721.98    116.43 o
  -7   2  21     8198.34     8207.76    140.87 o
  -6   2  21    18438.11    17442.87    409.73 o
  -5   2  21     4454.13     4339.05     86.63 o
  -4   2  21    18606.35    18281.58    361.15 o
  -3   2  21      505.49      597.31     51.17 o
  -2   2  21    22198.75    21646.16    271.71 o
  -1   2  21     8269.98     8408.86    157.08 o
   0   2  21    12173.08    12407.12    233.53 o
   1   2  21    20688.06    19569.44    251.52 o
   2   2  21       17.46       99.75     52.45 o
   3   2  21    24328.27    23974.25    571.65 o
   4   2  21     2579.75     2704.61    118.00 o
   5   2  21    10214.16    10010.67    417.39 o
   6   2  21     9532.39     8941.47    198.52 o
   7   2  21     2792.68     2625.77    129.80 o
   8   2  21     8988.98     8938.40    224.79 o
  -9   3  21     1549.85     1557.78     98.30 o
  -8   3  21     5541.17     5457.87    148.34 o
  -7   3  21     6606.99     6380.91    167.42 o
  -6   3  21     2885.96     2874.77    114.08 o
  -5   3  21    13615.39    13063.42    356.40 o
  -4   3  21      707.70      723.85     49.36 o
  -3   3  21    10623.61    10319.84    372.19 o
  -2   3  21     4561.69     4568.87    204.09 o
  -1   3  21    11252.34    11022.49    148.37 o
   0   3  21    13102.57    12923.78    360.57 o
   1   3  21     1598.74     1695.91     89.62 o
   2   3  21    16481.90    15797.80    226.79 o
   3   3  21     1122.38     1172.75     77.21 o
   4   3  21    18157.20    17701.87    590.02 o
   5   3  21     3020.07     3114.13    211.97 o
   6   3  21     4281.16     4299.10    152.88 o
   7   3  21     6687.47     6386.83    190.60 o
   8   3  21      434.59      458.32     88.36 o
  -8   4  21     1835.41     1843.31    101.27 o
  -7   4  21     1210.42     1411.51     89.04 o
  -6   4  21     1451.43     1401.84     82.38 o
  -5   4  21       32.00      110.65     44.40 o
  -4   4  21     3429.98     3435.36    170.46 o
  -3   4  21       91.19      217.03     37.21 o
  -2   4  21     1226.63     1213.81     60.88 o
  -1   4  21      597.18      749.65     54.25 o
   0   4  21     1342.46     1381.51     64.92 o
   1   4  21     3980.85     3829.57    123.59 o
   2   4  21      176.91      261.65     53.29 o
   3   4  21     1312.15     1453.56     73.15 o
   4   4  21      694.39      967.09     85.67 o
   5   4  21     2035.36     2102.58    178.10 o
   6   4  21      433.01      528.65     81.50 o
   7   4  21      455.86      576.42     92.71 o
  -7   5  21      364.85      561.78     74.15 o
  -6   5  21      995.83     1137.40    124.90 o
  -5   5  21      782.22      895.28     74.83 o
  -4   5  21       18.08      164.40     50.26 o
  -3   5  21      797.15      876.14     68.87 o
  -2   5  21      202.03      247.06     39.87 o
  -1   5  21      199.76      226.14     44.23 o
   0   5  21     1442.19     1516.94     88.84 o
   1   5  21      174.31      388.98     87.41 o
   2   5  21     1635.56     1660.80    142.04 o
   3   5  21      252.03      400.60     68.13 o
   4   5  21      904.57      924.37    133.30 o
   5   5  21      505.17      686.81     88.08 o
   6   5  21      464.62      621.53     94.95 o
  -6   6  21     3586.02     3665.69    136.49 o
  -5   6  21     1459.12     1483.88     96.28 o
  -4   6  21     8634.34     8243.42    201.02 o
  -3   6  21        7.18      144.24     52.96 o
  -2   6  21     4994.39     5014.56    184.76 o
  -1   6  21     4835.51     4853.16    252.40 o
   0   6  21     2409.01     2532.73    155.15 o
   1   6  21     5804.91     5598.66    231.64 o
   2   6  21      319.35      473.85     88.50 o
   3   6  21     5849.84     6274.85    183.80 o
   4   6  21     1717.46     2015.73    209.79 o
   5   6  21     4858.06     4689.59    262.23 o
  -4   7  21      122.75       88.06     55.97 o
  -3   7  21     5177.18     5233.54    210.62 o
  -2   7  21     2135.39     2332.62    155.77 o
   1   7  21     1011.06     1208.52    108.27 o
   2   7  21     8241.68     8379.53    218.64 o
   3   7  21      403.46      538.34     94.11 o
   4   7  21     6270.69     6933.20    503.70 o
  -9   0  22       24.99       45.89     96.15 o
  -8   0  22    23837.98    24822.47    498.24 o
  -7   0  22     1730.17     1777.97    106.59 o
  -6   0  22    15271.98    15260.56    250.31 o
  -5   0  22    26457.37    26168.60    904.70 o
  -4   0  22    12481.68    12071.66    255.68 o
  -3   0  22    17813.89    17379.26    236.75 o
  -2   0  22     1855.57     1950.12    116.91 o
  -1   0  22    18695.27    18455.39    217.90 o
   0   0  22     3679.12     3771.07    102.71 o
   1   0  22    29590.00    28517.77    437.05 o
   2   0  22    34945.41    34278.14    502.61 o
   3   0  22      512.97      563.80     89.60 o
   4   0  22    14266.58    14090.62    316.86 o
   5   0  22        7.56       51.41     45.09 o
   6   0  22    16115.46    15973.98    472.02 o
   7   0  22     4373.87     4385.84    222.90 o
   8   0  22     5845.67     5917.71    264.42 o
  -9   1  22     6341.29     6917.67    209.17 o
  -8   1  22      955.87     1255.20     87.19 o
  -7   1  22    10108.76    10134.26    255.24 o
  -6   1  22     5533.23     5597.79    115.13 o
  -5   1  22     7647.07     7681.88    205.34 o
  -4   1  22     6779.93     6662.04    193.67 o
  -3   1  22     4153.53     4281.53     86.47 o
  -2   1  22    25288.59    24979.18    267.16 o
  -1   1  22     1752.01     1845.37     56.91 o
   0   1  22     5106.10     5272.35    113.15 o
   1   1  22     5173.58     5143.89     94.89 o
   2   1  22     8676.67     8577.24    175.42 o
   3   1  22    14471.26    13900.30    526.65 o
   4   1  22      761.19      831.82     57.40 o
   5   1  22    11865.92    11548.19    238.77 o
   6   1  22     2470.02     2470.37    120.19 o
   7   1  22     4174.82     4098.36    131.11 o
   8   1  22     1393.10     1544.15    116.66 o
  -9   2  22       30.34      171.55     52.87 o
  -8   2  22      325.02      413.78     56.84 o
  -7   2  22     1080.96     1184.23     74.12 o
  -6   2  22     2720.68     2795.41     85.46 o
  -5   2  22      264.13      396.17     38.68 o
  -4   2  22      215.91      278.34     37.54 o
  -3   2  22      205.42      289.89     41.29 o
  -2   2  22        4.12       89.90     33.21 o
  -1   2  22      986.36     1039.17     56.27 o
   0   2  22      505.53      610.99     48.54 o
   1   2  22     2834.14     2976.88    109.42 o
   2   2  22     3157.40     3062.96    108.03 o
   3   2  22     1186.13     1228.24     63.87 o
   4   2  22       46.90       65.87     48.51 o
   5   2  22      292.82      420.27     64.90 o
   6   2  22     1105.68     1108.08     94.11 o
   7   2  22       42.96      107.05     61.02 o
   8   2  22      355.34      577.03     91.93 o
  -9   3  22     1408.15     1539.03     98.29 o
  -8   3  22      199.85      325.80     65.18 o
  -7   3  22     4400.47     4379.91    127.39 o
  -6   3  22     1376.12     1472.80     83.21 o
  -5   3  22     6086.16     5735.33    131.18 o
  -4   3  22     3283.20     3250.24     84.34 o
  -3   3  22       26.24       81.75     40.99 o
  -2   3  22     3139.70     3111.72    139.56 o
  -1   3  22     1645.32     1701.33     70.09 o
   0   3  22     3368.12     3526.64     89.04 o
   1   3  22     8028.67     7973.50    172.25 o
   2   3  22     1319.46     1418.15     80.85 o
   3   3  22     3994.61     4128.09    128.46 o
   4   3  22      131.56      266.11     65.56 o
   5   3  22     1024.45     1031.55    146.41 o
   6   3  22      545.50      595.60     81.85 o
   7   3  22     3838.41     3561.58    159.52 o
   8   3  22      425.00      534.48     95.80 o
  -8   4  22     9642.92     9549.93    329.20 o
  -7   4  22     3171.27     3069.41    116.83 o
  -6   4  22    12640.40    12160.08    473.13 o
  -5   4  22     4858.59     4796.33    129.72 o
  -4   4  22     9207.91     8997.29    235.00 o
  -3   4  22    14229.14    13655.17    532.42 o
  -2   4  22       43.45       30.28     34.38 o
  -1   4  22    17485.21    17320.99    667.66 o
   0   4  22     4955.62     4946.20    139.04 o
   1   4  22     5933.90     5856.47    229.45 o
   2   4  22     4492.92     4632.77    205.42 o
   3   4  22     3167.59     3119.11    143.02 o
   4   4  22    20586.88    20176.67    806.36 o
   5   4  22      485.71      552.63     80.31 o
   6   4  22     7295.64     7291.71    241.47 o
   7   4  22     2225.85     2257.75    139.04 o
  -7   5  22     8326.87     8011.96    187.78 o
  -6   5  22     3468.32     3547.32    125.92 o
  -5   5  22     6420.78     6103.53    202.44 o
  -4   5  22    12931.23    12512.82    517.64 o
  -3   5  22     1044.81     1032.57     69.78 o
  -2   5  22     5188.69     5169.85    159.92 o
  -1   5  22      329.28      415.63     50.82 o
   0   5  22    19665.21    19239.27    267.27 o
   1   5  22     4898.38     4510.40    198.86 o
   2   5  22     2392.73     2095.67    150.78 o
   3   5  22    10099.03    10261.77    524.46 o
   4   5  22       12.64       72.11     78.67 o
   5   5  22     9659.00     9645.33    666.51 o
   6   5  22       38.69       49.30     71.84 o
  -6   6  22     1172.34     1413.18     97.13 o
  -5   6  22      929.63     1128.25     88.80 o
  -4   6  22      840.75     1127.16     84.10 o
  -3   6  22     4478.89     4497.55    129.48 o
  -2   6  22      227.94      357.23     57.69 o
  -1   6  22     2781.25     2857.80    123.74 o
   0   6  22      681.96      972.44    120.19 o
   1   6  22      281.34      386.79     98.34 o
   2   6  22     1565.94     1843.59    193.40 o
   3   6  22     2081.59     2268.34    219.62 o
   4   6  22     3298.15     3273.53    218.53 o
   5   6  22      289.33      465.46    128.93 o
  -4   7  22       27.43      129.63     62.60 o
  -3   7  22      754.15      949.33    109.93 o
  -2   7  22      248.13      389.11     65.51 o
   1   7  22       60.17      260.65     77.11 o
   2   7  22        1.61       79.92     67.20 o
   3   7  22      115.58      121.26     75.67 o
  -9   1  23     1448.94     1578.34    122.78 o
  -8   1  23     4414.87     4516.89    134.84 o
  -7   1  23       14.67       89.87     47.98 o
  -6   1  23    11301.43    11499.65    160.24 o
  -5   1  23     2342.72     2334.64     76.30 o
  -4   1  23    17673.77    17503.31    211.13 o
  -3   1  23     1928.41     2015.04     69.08 o
  -2   1  23     3002.31     3255.26    119.14 o
  -1   1  23    11214.12    11086.13    136.26 o
   0   1  23     2376.43     2429.87     71.52 o
   1   1  23     5139.66     5138.64    140.21 o
   2   1  23     2134.50     2243.68    132.21 o
   3   1  23     5870.72     5695.03    152.20 o
   4   1  23     4488.62     4433.87    134.41 o
   5   1  23      774.19      907.85     65.28 o
   6   1  23     4247.90     4254.56    314.68 o
   7   1  23       70.04       94.61     62.85 o
   8   1  23     3476.36     3297.57    216.34 o
  -9   2  23     8478.69     8778.46    236.56 o
  -8   2  23      855.19      951.77     71.65 o
  -7   2  23    20306.26    19847.18    437.96 o
  -6   2  23      553.91      632.24     65.51 o
  -5   2  23    21145.46    20971.93    424.55 o
  -4   2  23     9134.49     8852.13    128.20 o
  -3   2  23    21411.27    21447.79    306.32 o
  -2   2  23    12130.11    12204.25    340.87 o
  -1   2  23     2815.89     2773.17     82.61 o
   0   2  23    20075.85    20333.64    337.82 o
   1   2  23     2328.30     2517.78    102.33 o
   2   2  23    20309.94    19336.35    260.03 o
   3   2  23     8231.70     8231.41    176.52 o
   4   2  23     5301.16     5056.84    444.70 o
   5   2  23    15069.35    14700.56   1092.63 o
   6   2  23      554.15      600.13     78.08 o
   7   2  23    10623.92    10619.30    236.42 o
   8   2  23      556.39      726.67     97.89 o
  -8   3  23     8314.16     8039.47    195.70 o
  -7   3  23        9.28       66.85     52.11 o
  -6   3  23    17307.38    16485.92    466.20 o
  -5   3  23     1848.09     1776.00     95.14 o
  -4   3  23    13511.89    13092.49    422.66 o
  -3   3  23    10123.83     9764.34    271.83 o
  -2   3  23     8573.29     8616.98    144.10 o
  -1   3  23     8662.38     8617.26    149.20 o
   0   3  23      432.76      560.82     50.97 o
   1   3  23    14461.42    14232.35    230.70 o
   2   3  23     1616.66     1673.11     87.91 o
   3   3  23     8107.67     8202.40    514.63 o
   4   3  23     8742.29     8909.17    277.53 o
   5   3  23     1590.59     1475.76    161.71 o
   6   3  23     6188.16     5944.50    180.77 o
   7   3  23        8.18      129.20     70.19 o
   8   3  23     3641.66     3701.10    166.88 o
  -8   4  23       16.36      217.48     65.97 o
  -7   4  23     2011.61     1852.81     98.56 o
  -6   4  23      538.44      814.36     76.43 o
  -5   4  23     2768.13     2831.73    165.25 o
  -4   4  23      106.87      167.73     47.91 o
  -3   4  23      161.87      262.84     39.19 o
  -2   4  23     2601.29     2733.53     97.81 o
  -1   4  23      660.99      833.57     57.50 o
   0   4  23     2570.63     2646.26    109.71 o
   1   4  23        5.08       71.24     46.28 o
   2   4  23      566.79      716.77    107.08 o
   3   4  23     2056.98     2255.11    107.32 o
   4   4  23     1135.52     1157.64     93.40 o
   5   4  23     1174.07     1185.85     96.34 o
   6   4  23      129.04      284.63     77.21 o
   7   4  23     1284.56     1398.35    123.59 o
  -7   5  23       22.43      188.82     65.58 o
  -6   5  23     2183.68     2184.78    131.74 o
  -5   5  23        9.52      149.45     52.37 o
  -4   5  23     2737.94     2789.68    106.76 o
  -3   5  23       95.37      118.72     46.80 o
  -2   5  23     1729.77     1758.02     79.02 o
  -1   5  23     1234.58     1330.65     71.89 o
   0   5  23      124.20      278.18     57.93 o
   1   5  23      254.90      338.72     93.97 o
   2   5  23      486.65      760.47    115.82 o
   3   5  23      273.69      435.01     85.23 o
   4   5  23      427.78      611.88    120.19 o
   5   5  23      471.35      490.19     84.61 o
   6   5  23      336.45      376.38     87.91 o
  -6   6  23      139.05      205.86     67.76 o
  -5   6  23    10666.09    10342.05    257.34 o
  -4   6  23     1160.44     1253.65     86.41 o
  -3   6  23     4550.37     4641.75    283.35 o
  -2   6  23     7235.28     7183.27    446.89 o
  -1   6  23     1121.62     1088.01     88.04 o
   0   6  23     6056.22     6339.47    242.56 o
   1   6  23      144.54      139.86     83.04 o
   2   6  23     4077.19     4386.93    257.86 o
   3   6  23     4262.54     4584.52    336.53 o
   4   6  23     2763.64     2729.40    198.86 o
   5   6  23     4848.84     4888.45    266.60 o
  -4   7  23     5376.56     5701.43    160.22 o
  -3   7  23     3912.49     4108.53    135.27 o
  -2   7  23     4464.27     4774.59    289.55 o
   1   7  23     7846.99     7986.16    367.13 o
   2   7  23      716.77      950.99    105.78 o
   3   7  23     2836.81     3043.18    152.20 o
  -9   0  24     4919.53     4960.56    255.68 o
  -8   0  24     3790.98     3841.70    214.16 o
  -7   0  24     6561.47     6531.36    182.32 o
  -6   0  24    27197.91    27264.14    343.03 o
  -5   0  24      214.44      233.36     60.20 o
  -4   0  24    28572.66    28922.58    328.25 o
  -3   0  24     1801.68     1872.30     97.24 o
  -2   0  24    28914.17    28405.93    295.48 o
  -1   0  24     7476.27     7267.09    145.44 o
   0   0  24     4657.05     4648.36    120.19 o
   1   0  24    17956.18    17637.31    358.38 o
   2   0  24      114.69      163.90     67.74 o
   3   0  24    26290.90    24907.70    445.79 o
   4   0  24     3996.34     3828.59    181.38 o
   5   0  24     3728.51     3452.73    177.01 o
   6   0  24     7418.18     7458.32    253.49 o
   7   0  24     4122.97     4346.50    229.45 o
   8   0  24     9060.07     9595.52    334.35 o
  -9   1  24     2602.14     2862.60    120.15 o
  -8   1  24     3975.25     4171.03    131.84 o
  -7   1  24     7040.22     6996.55    214.95 o
  -6   1  24      891.11     1055.15     65.13 o
  -5   1  24    19113.22    19070.76    198.41 o
  -4   1  24        6.38      128.18     34.71 o
  -3   1  24    26255.61    25546.08    609.78 o
  -2   1  24     1820.99     1810.70     61.86 o
  -1   1  24     9406.24     9484.95    129.64 o
   0   1  24     6358.84     6271.92    111.82 o
   1   1  24     4237.15     4165.33    127.81 o
   2   1  24     6083.06     5974.35    155.49 o
   3   1  24      116.97      128.93     49.37 o
   4   1  24     8731.61     8526.98    186.16 o
   5   1  24     4751.92     4963.67    121.75 o
   6   1  24     2076.83     2065.24    114.74 o
   7   1  24     3750.27     3785.76    149.67 o
   8   1  24      103.18      102.71    111.45 o
  -9   2  24       15.93       30.29     58.13 o
  -8   2  24        9.89      119.77     57.95 o
  -7   2  24      917.20     1097.16     81.87 o
  -6   2  24     2318.46     2192.17     92.37 o
  -5   2  24      158.12      326.88     43.37 o
  -4   2  24       56.27      110.89     33.28 o
  -3   2  24       99.31      178.17     40.33 o
  -2   2  24      401.26      592.17     66.45 o
  -1   2  24     1104.78     1080.88     59.02 o
   0   2  24      732.76     1048.91     58.76 o
   1   2  24      127.22      188.56     46.05 o
   2   2  24      102.86      146.41     69.93 o
   3   2  24      867.64      784.28     72.80 o
   4   2  24     1661.07     1784.77    101.13 o
   5   2  24      244.45      294.07     61.81 o
   6   2  24      111.68      146.25     62.45 o
   7   2  24      452.41      536.24     85.67 o
   8   2  24      877.30     1080.78    160.62 o
  -8   3  24     3093.36     3078.56    118.96 o
  -7   3  24     1505.18     1603.61     92.52 o
  -6   3  24      202.80      291.03     57.55 o
  -5   3  24     8960.74     8444.73    246.92 o
  -4   3  24       45.01      132.20     41.60 o
  -3   3  24     9644.67     9305.21    218.31 o
  -2   3  24      315.60      380.02     58.25 o
  -1   3  24     3542.09     3696.18    133.19 o
   0   3  24     4110.22     4184.31    135.95 o
   1   3  24     3279.96     3347.34    121.29 o
   2   3  24     1058.51     1107.47     77.75 o
   3   3  24      788.21      821.66    111.45 o
   4   3  24     1057.82     1137.67    110.36 o
   5   3  24      753.46      912.07     95.06 o
   6   3  24     1321.97     1496.04    108.03 o
   7   3  24     1133.26     1223.89    109.68 o
  -8   4  24     6379.75     6365.90    199.28 o
  -7   4  24      850.17     1005.30     87.38 o
  -6   4  24     9473.32     9018.23    269.30 o
  -5   4  24     1327.56     1328.30    100.87 o
  -4   4  24    17566.84    16690.47    628.76 o
  -3   4  24     2518.71     2602.21     92.05 o
  -2   4  24    15270.96    14903.78    335.77 o
  -1   4  24     6501.94     6521.65    194.51 o
   0   4  24     5423.98     5236.32    149.86 o
   1   4  24     7389.65     7363.83    284.09 o
   2   4  24       81.35      124.56     74.30 o
   3   4  24     8036.65     8460.33    519.00 o
   4   4  24     1633.82     1590.29    104.29 o
   5   4  24     8255.95     7941.41    343.09 o
   6   4  24     6715.49     6774.57    199.74 o
   7   4  24      206.74      217.01     79.64 o
  -7   5  24     9312.83     9010.06    200.44 o
  -6   5  24     2387.76     2389.93    162.07 o
  -5   5  24    13871.33    13291.22    384.34 o
  -4   5  24      270.18      331.91     57.93 o
  -3   5  24     9249.73     9128.96    394.29 o
  -2   5  24     2768.99     2874.02     97.95 o
  -1   5  24    15318.18    15404.16    314.24 o
   0   5  24     3036.09     3125.54    123.59 o
   1   5  24      553.99      616.25    107.08 o
   2   5  24    11850.37    11621.26    336.53 o
   3   5  24      312.17      438.64     79.30 o
   4   5  24     4704.34     4383.65    236.01 o
   5   5  24     1750.61     1684.84    166.08 o
   6   5  24     2357.43     2448.22    142.16 o
  -5   6  24        0.39      194.06     65.13 o
  -4   6  24     5200.21     5282.79    147.98 o
  -3   6  24      223.77      369.67     64.18 o
  -2   6  24     1312.63     1481.33    112.54 o
  -1   6  24     1971.90     2194.24    113.50 o
   0   6  24      223.29      316.86     93.97 o
   1   6  24     2584.70     2572.06    177.01 o
   2   6  24      138.96      171.63     69.69 o
   3   6  24     1405.31     1432.05    111.22 o
   4   6  24      207.46      410.83    124.56 o
  -3   7  24     1221.70     1378.28     93.24 o
   1   7  24       20.30      103.10     72.80 o
   2   7  24        6.44       74.54     68.78 o
  -9   1  25     3511.69     3636.49    132.78 o
  -8   1  25      928.82     1155.16     89.40 o
  -7   1  25     7661.97     7486.64    283.27 o
  -6   1  25     2563.34     2538.70     87.24 o
  -5   1  25     2007.25     2048.43     75.61 o
  -4   1  25    14077.86    14033.56    362.41 o
  -3   1  25     1172.45     1256.37     58.32 o
  -2   1  25    15155.69    15035.78    323.63 o
  -1   1  25       68.93      223.62     38.31 o
   0   1  25     7531.15     7487.48    272.14 o
   1   1  25     3879.30     3875.28    193.40 o
   2   1  25     6099.61     6069.31    160.54 o
   3   1  25      744.83      852.99     75.67 o
   4   1  25      517.88      561.87     69.48 o
   5   1  25     5551.54     5111.09    152.88 o
   6   1  25     1127.22     1305.92    101.11 o
   7   1  25     2749.00     2536.46    131.78 o
   8   1  25     1076.03     1284.94    159.52 o
  -9   2  25        2.21      117.67     64.17 o
  -8   2  25     8211.73     7900.64    224.88 o
  -7   2  25     3105.90     3239.03    115.23 o
  -6   2  25     7219.84     6716.83    148.27 o
  -5   2  25    16542.98    16229.68    184.06 o
  -4   2  25     4311.85     4092.26     93.79 o
  -3   2  25    24038.15    23699.98    333.08 o
  -2   2  25      183.17      282.18     44.23 o
  -1   2  25    20805.82    21487.79    684.03 o
   0   2  25     2012.29     2190.65     76.48 o
   1   2  25    11023.02    10839.37    239.29 o
   2   2  25     5654.78     5399.56    149.29 o
   3   2  25      682.58      828.55     75.54 o
   4   2  25    11929.12    11317.51    323.42 o
   5   2  25      732.40      821.88    109.26 o
   6   2  25     4948.85     4728.79    239.29 o
   7   2  25     3525.17     3477.13    152.15 o
  -8   3  25      629.61      785.27     81.95 o
  -7   3  25     7205.52     6826.08    171.87 o
  -6   3  25     8107.47     7904.00    168.20 o
  -5   3  25     5792.85     5799.37    169.89 o
  -4   3  25    14265.24    14131.31    391.65 o
  -3   3  25      496.90      639.91     58.42 o
  -2   3  25    19023.20    18703.69    456.88 o
  -1   3  25      183.19      274.05     45.38 o
   0   3  25    14504.86    14614.71    349.64 o
   1   3  25     2718.07     2689.50    111.83 o
   2   3  25     1431.54     1385.59     85.50 o
   3   3  25     8522.00     8415.47    281.90 o
   4   3  25      430.17      414.57     68.75 o
   5   3  25     6032.40     6282.68    277.53 o
   6   3  25     1628.94     1694.49    133.30 o
   7   3  25     3137.60     3149.16    152.98 o
  -7   4  25      421.65      526.50     71.47 o
  -6   4  25      962.83     1127.23     87.38 o
  -5   4  25      814.03      901.52     74.19 o
  -4   4  25        6.23      117.44     60.20 o
  -3   4  25     4377.94     4431.86    116.03 o
  -2   4  25      303.25      486.12     54.91 o
  -1   4  25     1021.81     1144.93     75.75 o
   0   4  25      214.92      288.28     60.20 o
   1   4  25      716.82      850.83     77.21 o
   2   4  25     1650.21     1516.58    139.86 o
   3   4  25      858.34      882.85    120.19 o
   4   4  25     1412.23     1507.59    106.62 o
   5   4  25      339.15      518.04     83.44 o
   6   4  25     1025.68     1263.87    114.92 o
  -6   5  25      249.79      304.09     63.29 o
  -5   5  25      784.02      947.18     83.59 o
  -4   5  25     1555.61     1561.63     87.79 o
  -3   5  25      256.08      427.08     71.54 o
  -2   5  25     3866.84     3891.42    128.12 o
  -1   5  25      136.87      340.48     64.00 o
   0   5  25     1104.56     1140.42     91.13 o
   1   5  25       35.53       61.19     72.11 o
   2   5  25      798.34      979.00    126.75 o
   3   5  25      511.60      445.79    109.26 o
   4   5  25       25.01       72.11     85.23 o
   5   5  25      118.33       89.60     91.78 o
  -5   6  25     3591.19     3575.06    131.62 o
  -4   6  25      524.06      650.08    119.23 o
  -3   6  25     7278.20     7747.15    516.82 o
  -2   6  25      156.54      237.53     70.63 o
  -1   6  25    10032.39     9963.17    288.46 o
   0   6  25      739.92      773.59    120.19 o
   1   6  25     2265.63     2312.01    172.64 o
   2   6  25     2942.31     3125.56    249.12 o
   3   6  25      174.42      187.24     71.40 o
   4   6  25     2007.08     2143.75    194.49 o
  -3   7  25      411.12      562.25    122.38 o
   1   7  25     1107.74     1190.97    142.04 o
   2   7  25     1323.80     1437.88    123.15 o
  -9   0  26     5325.70     5270.87    268.79 o
  -8   0  26     1628.82     1640.27    120.19 o
  -7   0  26    12050.87    12338.43    251.81 o
  -6   0  26     1754.34     2011.91    110.48 o
  -5   0  26    19957.47    19180.18    288.65 o
  -4   0  26    18927.68    19058.13    277.50 o
  -3   0  26    12120.08    11770.81    209.66 o
  -2   0  26    10266.20    10499.52    188.18 o
  -1   0  26      795.88      926.17     67.70 o
   0   0  26    21102.63    20745.67    236.64 o
   1   0  26       94.90       87.41     65.56 o
   2   0  26    19992.05    19169.18    391.16 o
   3   0  26     3366.18     3376.24    187.93 o
   4   0  26      145.18      113.63     69.93 o
   5   0  26     6277.16     6367.88    244.75 o
   6   0  26      168.46      207.60     89.60 o
  -9   1  26     1675.56     1785.20    104.99 o
  -8   1  26     7878.64     8282.76    180.36 o
  -7   1  26      888.89     1061.63     82.80 o
  -6   1  26     7787.35     7506.82    175.25 o
  -5   1  26     1566.44     1556.26     73.49 o
  -4   1  26     8403.64     8488.65    246.02 o
  -3   1  26    10689.43    10900.58    269.50 o
  -2   1  26     4662.70     4528.69    138.55 o
  -1   1  26    25073.16    24464.84    452.92 o
   0   1  26      905.85     1105.66     58.84 o
   1   1  26     3999.38     4177.76    194.49 o
   2   1  26      198.63      329.98     81.95 o
   3   1  26     7667.76     7339.80    196.67 o
   4   1  26     4270.96     4383.22    147.51 o
   5   1  26      223.84      378.05     98.34 o
   6   1  26     7145.47     7341.60    388.98 o
   7   1  26      938.46     1191.44    135.49 o
   8   1  26     2285.11     2309.83    194.49 o
  -8   2  26        7.40       40.42     56.00 o
  -7   2  26     1072.30     1175.96     86.66 o
  -6   2  26        2.87       46.30     47.84 o
  -5   2  26      862.11      977.69     61.44 o
  -4   2  26      845.11      958.77     59.25 o
  -3   2  26      705.88      902.84     67.55 o
  -2   2  26     1588.12     1590.69     73.65 o
  -1   2  26      565.61      749.03     70.87 o
   0   2  26      225.52      302.61     56.38 o
   1   2  26      156.56      299.54     58.47 o
   2   2  26      755.64      891.45     79.76 o
   3   2  26     2961.24     2795.56    169.36 o
   4   2  26       59.90      183.56     85.23 o
   5   2  26      213.66      110.72     75.39 o
   6   2  26       30.16       44.84     61.88 o
   7   2  26      713.28      741.37     96.34 o
  -8   3  26      740.28      994.44    109.68 o
  -7   3  26        1.86       77.30     64.11 o
  -6   3  26     7215.04     6949.10    384.61 o
  -5   3  26      945.48     1075.75     91.17 o
  -4   3  26     1596.60     1676.68     81.50 o
  -3   3  26     4634.56     4703.98    118.85 o
  -2   3  26      309.72      423.79     53.60 o
  -1   3  26     3193.89     3374.66    100.58 o
   0   3  26     2404.00     2552.30    119.75 o
   1   3  26     7848.85     7557.89    180.30 o
   2   3  26     2739.48     2707.20    114.78 o
   3   3  26      925.23      957.15    126.75 o
   4   3  26      175.66      246.94     96.15 o
   5   3  26       72.36      126.75     66.44 o
   6   3  26     1363.62     1325.65    112.77 o
   7   3  26       38.74      189.16     76.52 o
  -7   4  26     8418.21     7896.75    182.52 o
  -6   4  26      399.98      362.41     66.65 o
  -5   4  26     7971.76     7653.72    260.05 o
  -4   4  26     3783.32     3692.35    194.49 o
  -3   4  26     6797.50     6799.43    143.69 o
  -2   4  26    15674.98    15586.98    304.02 o
  -1   4  26     1309.03     1309.80    101.62 o
   0   4  26    11497.04    11274.40    223.28 o
   1   4  26      131.07      194.25     56.38 o
   2   4  26     3125.64     3330.35    192.30 o
   3   4  26     1183.39     1151.64    131.12 o
   4   4  26     2846.12     2975.96    166.08 o
   5   4  26     5165.00     5075.52    340.90 o
   6   4  26      539.08      513.46     92.71 o
  -6   5  26     8027.76     7945.70    185.35 o
  -5   5  26     4926.02     4671.04    139.96 o
  -4   5  26     6586.28     6590.42    320.14 o
  -3   5  26     8682.28     8499.50    610.78 o
  -2   5  26     1154.63     1354.68     77.62 o
  -1   5  26     7578.20     7745.25    190.04 o
   0   5  26      301.41      240.48     61.81 o
   1   5  26    14317.53    14313.51    369.31 o
   2   5  26     2899.77     2705.36    181.38 o
   3   5  26     1188.48     1206.27    150.78 o
   4   5  26     4291.97     4427.36    240.38 o
   5   5  26      939.43      928.74    150.78 o
  -5   6  26     1551.88     1715.02    104.09 o
  -4   6  26     1264.99     1376.51     90.38 o
  -3   6  26      700.57      833.92    158.43 o
  -2   6  26     4038.01     4010.53    312.49 o
  -1   6  26        5.81      102.27     66.65 o
   0   6  26     1974.02     2047.60    163.90 o
   1   6  26      412.26      362.75    100.52 o
   2   6  26     1238.52     1309.98    108.13 o
   3   6  26      310.81      373.68    115.82 o
   4   6  26     1397.37     1542.80    177.01 o
   1   7  26        4.55      -56.82     91.78 o
  -8   1  27     1873.89     1931.48    103.84 o
  -7   1  27     2708.21     2701.69    108.92 o
  -6   1  27      122.72      177.92     44.69 o
  -5   1  27    10237.12    10080.64    158.97 o
  -4   1  27       57.55      141.17     36.57 o
  -3   1  27     4949.06     4975.18    101.24 o
  -2   1  27     7498.90     7673.98    242.87 o
  -1   1  27     2599.87     3005.58     89.73 o
   0   1  27    11207.05    10829.19    151.31 o
   1   1  27     1167.50     1170.65     82.66 o
   2   1  27     3691.88     3577.77    148.60 o
   3   1  27      807.79      898.79     82.76 o
   4   1  27     4171.38     4040.58    145.25 o
   5   1  27     1640.86     1689.21    150.78 o
   6   1  27      510.86      587.84    115.82 o
   7   1  27     2231.86     2248.49    130.66 o
  -8   2  27     4646.76     4744.89    149.53 o
  -7   2  27     2681.55     2530.39    108.90 o
  -6   2  27    15653.57    15152.58    377.02 o
  -5   2  27       61.52      120.58     39.97 o
  -4   2  27    19362.85    19289.98    545.32 o
  -3   2  27     4683.73     4782.29    201.09 o
  -2   2  27    16642.28    16803.64    287.16 o
  -1   2  27     7507.72     7804.80    421.61 o
   0   2  27     4092.29     4015.86    167.17 o
   1   2  27    14439.88    14111.79    243.60 o
   2   2  27      170.77      190.96     54.50 o
   3   2  27     7561.15     7825.71    302.66 o
   4   2  27     1158.45     1169.12    137.67 o
   5   2  27     1274.37     1164.75    133.30 o
   6   2  27     4994.14     5080.57    290.64 o
   7   2  27      287.63      264.09     78.02 o
  -8   3  27     2138.25     2158.30    138.29 o
  -7   3  27     7375.52     7450.03    214.01 o
  -6   3  27      114.45      219.62     69.53 o
  -5   3  27     7856.60     8103.34    267.70 o
  -4   3  27     1715.19     1844.29     84.77 o
  -3   3  27    15259.29    15274.31    494.13 o
  -2   3  27     8673.64     8796.09    161.82 o
  -1   3  27     3753.57     3800.72    161.09 o
   0   3  27    10856.60    11240.39    228.44 o
   1   3  27       11.45      193.72    135.49 o
   2   3  27    10054.43    10014.93    207.22 o
   3   3  27      130.29      225.08     91.78 o
   4   3  27     5605.26     5574.62    255.68 o
   5   3  27     2802.68     2852.89    138.24 o
   6   3  27      766.02      861.44     97.02 o
   7   3  27     4952.81     5136.42    189.28 o
  -7   4  27      301.87      424.34     73.50 o
  -6   4  27     2171.13     2211.27    127.42 o
  -5   4  27      277.51      362.33     75.67 o
  -4   4  27     1674.45     1606.49    103.53 o
  -3   4  27      719.04      962.65     72.62 o
  -2   4  27      277.90      404.31     55.51 o
  -1   4  27     2316.27     2434.47    118.20 o
   0   4  27     1102.78     1280.34     98.11 o
   1   4  27     1340.25     1429.08     97.20 o
   2   4  27       96.53       78.67     80.85 o
   3   4  27     1042.21     1062.04    131.12 o
   4   4  27      462.43      437.05    115.82 o
   5   4  27      801.61      950.63    103.22 o
   6   4  27       53.29      121.38     78.02 o
  -6   5  27      105.09      242.59     68.96 o
  -5   5  27     1890.86     1978.85    121.34 o
  -4   5  27      328.81      474.31     83.27 o
  -3   5  27      362.81      552.13     83.04 o
  -2   5  27      102.43      195.79     51.10 o
  -1   5  27      735.79      824.19     85.75 o
   0   5  27     1092.82     1229.12     97.35 o
   1   5  27      267.27      478.57    107.08 o
   2   5  27     1708.79     1538.43    148.60 o
   3   5  27      350.43      292.83    109.26 o
   4   5  27      263.71      211.97    100.52 o
   5   5  27       28.34       19.67    100.52 o
  -4   6  27     6864.14     6821.01    437.05 o
  -3   6  27      740.71     1056.75    105.04 o
  -2   6  27     4871.77     4910.30    240.38 o
  -1   6  27     4646.80     4874.43    163.71 o
   0   6  27     1594.23     1612.73    152.97 o
   1   6  27     2866.39     2711.92    185.75 o
   2   6  27       19.91       80.85     96.15 o
   3   6  27     3110.57     3328.17    218.53 o
  -8   0  28     5495.62     5329.06    186.97 o
  -7   0  28     3943.91     3914.48    157.41 o
  -6   0  28     8777.39     8127.08    338.72 o
  -5   0  28    27262.42    26616.06    511.35 o
  -4   0  28       41.23      123.22     78.67 o
  -3   0  28    12458.70    12452.75    219.96 o
  -2   0  28      308.23      411.98     60.20 o
  -1   0  28    31680.41    30905.92    616.25 o
   0   0  28     7179.24     6791.13    145.89 o
   1   0  28     6729.13     6547.07    238.19 o
   2   0  28    13961.17    13297.36    336.53 o
   3   0  28      170.00      187.93     76.48 o
   4   0  28     6758.46     7191.72    273.16 o
   5   0  28      415.80      515.72    109.26 o
  -8   1  28      943.84     1156.87     93.03 o
  -7   1  28     2436.07     2448.79    107.63 o
  -6   1  28     3452.79     3431.47    101.71 o
  -5   1  28      491.24      619.42     56.93 o
  -4   1  28    10591.20    10565.69    184.81 o
  -3   1  28       86.05      159.77     38.58 o
  -2   1  28    19356.33    19128.27    184.14 o
  -1   1  28    10835.42    11083.45    162.71 o
   0   1  28     2583.98     2873.42    116.66 o
   1   1  28     4716.50     4657.18    145.03 o
   2   1  28     2814.09     2882.08    145.32 o
   3   1  28     6482.15     6306.01    176.07 o
   4   1  28        9.84        7.17     52.47 o
   5   1  28     6654.32     6173.39    255.68 o
   6   1  28     1780.62     1693.58    157.34 o
  -8   2  28      894.61      959.31     88.97 o
  -7   2  28       15.76       16.64     50.75 o
  -6   2  28      962.41     1032.94     81.93 o
  -5   2  28     1893.52     1873.04     75.77 o
  -4   2  28     1738.23     1742.65     83.65 o
  -3   2  28       49.31      106.39     44.97 o
  -2   2  28      675.79      834.42     68.94 o
  -1   2  28     1217.99     1344.56     71.47 o
   0   2  28     1000.58     1173.17     84.82 o
   1   2  28      324.56      552.87    100.52 o
   2   2  28      683.96      780.96     79.24 o
   3   2  28      125.09      208.87     58.47 o
   4   2  28       89.23      115.82     83.04 o
   5   2  28        1.60       76.48     85.23 o
   6   2  28      189.14      194.49    100.52 o
   7   2  28       33.14       74.30     69.07 o
  -7   3  28     1833.52     1888.23    127.47 o
  -6   3  28     1085.56     1231.35    106.32 o
  -5   3  28       90.35      143.46     87.41 o
  -4   3  28     6492.84     6299.89    141.97 o
  -3   3  28      134.93      239.79     49.87 o
  -2   3  28      594.39      770.12     64.66 o
  -1   3  28      153.22      202.09     56.38 o
   0   3  28     5240.89     5213.84    163.25 o
   1   3  28     5505.48     5446.59    162.72 o
   2   3  28      467.66      636.53     74.54 o
   3   3  28     1368.52     1326.46    142.04 o
   4   3  28      582.65      550.69    113.63 o
   5   3  28     1391.89     1405.13    150.78 o
   6   3  28       40.49       82.55     68.26 o
  -7   4  28     2585.86     2647.59    147.42 o
  -6   4  28     2053.10     2061.93    126.71 o
  -5   4  28     4955.67     5148.49    238.19 o
  -4   4  28     1467.40     1366.02    101.95 o
  -3   4  28    21660.79    21661.52    522.02 o
  -2   4  28     1772.31     1816.67     86.30 o
  -1   4  28     9732.29     9593.27    215.55 o
   0   4  28     2862.08     3125.08    135.20 o
   1   4  28     3613.56     3461.63    288.46 o
   2   4  28     5477.66     5299.28    242.56 o
   3   4  28      606.75      581.28    120.19 o
   4   4  28     6793.78     6944.79    292.83 o
   5   4  28      415.30      435.53     88.04 o
  -6   5  28     5003.12     4879.11    184.26 o
  -5   5  28     1372.59     1514.62    116.47 o
  -4   5  28     9682.05     9816.32    261.14 o
  -3   5  28     1764.36     1821.56    110.48 o
  -2   5  28     9359.16     9577.73    218.61 o
  -1   5  28      850.96      900.16     91.13 o
   0   5  28     7916.54     7932.66    276.44 o
   1   5  28     7381.30     7198.28    284.08 o
   2   5  28      345.20      319.05    107.08 o
   3   5  28     7740.22     7856.04    312.49 o
   4   5  28        8.72        0.00     85.23 o
  -4   6  28      360.76      549.40     93.40 o
  -3   6  28     4196.30     4658.11    169.78 o
  -2   6  28      692.86      812.92    133.30 o
  -1   6  28      870.03     1156.01    142.04 o
   0   6  28     1887.73     1999.52    170.45 o
   1   6  28      862.96     1007.41    137.67 o
   2   6  28      979.49     1190.97    159.52 o
   3   6  28      127.53      177.01     98.34 o
  -8   1  29     2388.24     2258.04    109.86 o
  -7   1  29       39.41      102.85     54.23 o
  -6   1  29     4746.66     4721.85    140.20 o
  -5   1  29     1187.17     1316.29     68.96 o
  -4   1  29      966.07     1017.36     62.04 o
  -3   1  29     9550.80     9520.19    252.33 o
  -2   1  29      277.92      530.30     53.56 o
  -1   1  29     8927.66     9057.82    172.01 o
   0   1  29      538.44      705.24     73.29 o
   1   1  29     5393.21     5536.70    356.20 o
   2   1  29     2683.70     2724.99    121.60 o
   3   1  29     1931.14     1948.83    109.12 o
   4   1  29     3017.36     2993.60    135.04 o
   5   1  29        2.63      -13.11     78.67 o
   6   1  29     3403.01     3360.94    209.79 o
  -8   2  29     1217.55     1408.59    102.11 o
  -7   2  29     7061.37     6636.70    234.35 o
  -6   2  29     2483.07     2383.32    106.29 o
  -5   2  29     7544.11     7375.67    143.83 o
  -4   2  29    11314.34    10962.64    360.35 o
  -3   2  29     2158.27     2290.93    101.14 o
  -2   2  29    19529.08    19977.40    408.37 o
  -1   2  29      182.81      171.91     46.25 o
   0   2  29    26013.66    25119.67    777.96 o
   1   2  29     2701.84     2484.84    115.61 o
   2   2  29     7003.11     6990.03    339.81 o
   3   2  29     7519.58     7620.59    249.12 o
   4   2  29     1494.83     1418.24    152.97 o
   5   2  29     7618.61     7405.88    297.20 o
   6   2  29       10.64       30.59     91.78 o
  -7   3  29        5.60       34.96     71.08 o
  -6   3  29     5438.51     5503.01    270.97 o
  -5   3  29     4689.49     4771.24    193.40 o
  -4   3  29     3655.20     3689.32    115.70 o
  -3   3  29    12296.41    12206.95    257.53 o
  -2   3  29      138.43      199.47     48.49 o
  -1   3  29    13941.93    14065.45    261.02 o
   0   3  29     1160.10     1278.42     99.43 o
   1   3  29     9219.18     9093.04    207.22 o
   2   3  29     3597.36     3556.65    137.43 o
   3   3  29     3188.96     3264.79    207.60 o
   4   3  29     4695.83     4547.55    244.75 o
   5   3  29      105.61       93.97     91.78 o
   6   3  29     3212.78     3024.41    214.16 o
  -6   4  29       74.72      138.94     71.74 o
  -5   4  29      475.44      560.04     88.84 o
  -4   4  29     1360.59     1392.70    113.63 o
  -3   4  29      117.24      290.37     56.66 o
  -2   4  29     2125.29     2287.35     96.55 o
  -1   4  29      224.12      426.73     72.58 o
   0   4  29     1106.32     1141.69     94.11 o
   1   4  29     1939.39     1980.91    113.19 o
   2   4  29      877.76      930.92    137.67 o
   3   4  29      416.65      541.95    122.38 o
   4   4  29      119.91      194.49    104.89 o
   5   4  29      328.47      388.98    120.19 o
  -5   5  29       52.60      137.65     76.48 o
  -4   5  29      100.43      183.56     74.17 o
  -3   5  29      823.43     1069.48     99.59 o
  -2   5  29      314.73      369.25     86.32 o
  -1   5  29      650.24      738.57     87.91 o
   0   5  29       79.82      210.61     69.33 o
   1   5  29      733.36      732.07    131.12 o
   2   5  29      618.58      845.70    139.86 o
   3   5  29      345.33      391.16    111.45 o
   4   5  29      254.07      275.34    115.82 o
  -3   6  29     1012.25     1192.36    111.96 o
  -2   6  29     8773.88     8647.11    321.23 o
  -1   6  29        0.68        2.19     83.04 o
   0   6  29     4093.57     4370.54    233.82 o
   1   6  29     1064.52     1164.75    150.78 o
   2   6  29     4567.99     4270.02    240.38 o
  -8   0  30     3346.43     3314.54    160.50 o
  -7   0  30     4685.57     4792.89    397.72 o
  -6   0  30     9396.17     9276.60    228.59 o
  -5   0  30     1805.89     1860.52    110.24 o
  -4   0  30    12083.97    11344.22    225.57 o
  -3   0  30     9425.57     9003.88    195.38 o
  -2   0  30     3214.32     3456.32    122.58 o
  -1   0  30    18347.16    17726.21    355.11 o
   0   0  30     1239.20     1164.75    126.75 o
   1   0  30    38856.93    36708.15    559.43 o
   2   0  30      867.99      930.92    122.38 o
   3   0  30     7968.56     7941.27    284.08 o
   4   0  30     4087.83     4020.90    220.71 o
   5   0  30     3574.21     3312.87    207.60 o
  -8   1  30     2763.74     2931.59    123.68 o
  -7   1  30     4812.22     4721.10    142.09 o
  -6   1  30       44.05       71.21     43.33 o
  -5   1  30     6853.96     6424.98    127.96 o
  -4   1  30      636.19      727.99     58.76 o
  -3   1  30     6674.86     6707.60    121.14 o
  -2   1  30    11912.81    11985.86    240.98 o
  -1   1  30     1785.07     2029.98     81.84 o
   0   1  30    11116.13    10725.18    217.86 o
   1   1  30        0.08      120.12     50.92 o
   2   1  30     7026.69     7137.57    184.94 o
   3   1  30      665.77      760.80     84.82 o
   4   1  30     5222.82     5325.99    174.28 o
   5   1  30     3325.25     3256.05    207.60 o
   6   1  30      118.35       87.41     91.78 o
  -7   2  30      264.65      370.33     68.82 o
  -6   2  30     1772.23     1807.17     96.31 o
  -5   2  30       13.34       92.16     49.87 o
  -4   2  30      109.19      166.73     51.23 o
  -3   2  30      834.42      955.91     72.64 o
  -2   2  30       94.88      458.44    103.80 o
  -1   2  30       43.40      145.23     53.82 o
   0   2  30      956.65     1554.96     98.86 o
   1   2  30      998.69     1108.26     90.54 o
   2   2  30     1336.47     1554.44    102.86 o
   3   2  30      232.60      289.09     68.26 o
   4   2  30       10.07       48.08     83.04 o
   5   2  30       24.71       83.04     87.41 o
   6   2  30       14.48      -19.67     80.85 o
  -7   3  30      745.62      875.79    107.18 o
  -6   3  30      110.67      173.83     76.38 o
  -5   3  30     3846.69     3889.01    241.47 o
  -4   3  30      226.50      395.50     58.94 o
  -3   3  30      279.72      363.69     57.95 o
  -2   3  30     2828.62     2834.90    119.64 o
  -1   3  30     1768.64     1991.33    117.16 o
   0   3  30     3222.98     3264.29    135.32 o
   1   3  30       53.90      140.92     56.92 o
   2   3  30     3163.63     3142.51    132.53 o
   3   3  30     1432.14     1673.92    168.27 o
   4   3  30      925.88     1033.63    144.23 o
   5   3  30      228.68      251.31    113.63 o
   6   3  30      244.26      203.23    115.82 o
  -6   4  30     3646.59     3585.18    268.79 o
  -5   4  30       23.35      -26.51     64.00 o
  -4   4  30     5891.16     5841.17    363.85 o
  -3   4  30     6202.07     6318.50    148.24 o
  -2   4  30     5418.87     5213.21    171.52 o
  -1   4  30    15671.63    15367.47    284.27 o
   0   4  30       29.11       56.05     59.48 o
   1   4  30    10001.30    10090.51    263.32 o
   2   4  30      107.58      133.30     89.60 o
   3   4  30     9215.84     9143.17    334.35 o
   4   4  30     2157.57     2159.05    194.49 o
   5   4  30     2455.63     2617.95    216.34 o
  -5   5  30     6341.59     6134.61    201.04 o
  -4   5  30     3530.38     3605.15    327.79 o
  -3   5  30     5784.46     5716.52    236.01 o
  -2   5  30     4153.70     4257.62    286.27 o
  -1   5  30     1380.86     1564.21    108.54 o
   0   5  30    10398.05    10822.62    588.93 o
   1   5  30       38.42       76.48     89.60 o
   2   5  30     9874.06     9851.19    345.27 o
   3   5  30     1086.34     1129.78    155.15 o
   4   5  30     1318.64     1418.24    174.82 o
  -2   6  30     1002.22     1230.31    159.52 o
  -1   6  30     3669.94     3806.74    220.71 o
   0   6  30        4.15       96.15     93.97 o
   1   6  30      845.25      937.48    146.41 o
  -7   1  31     3136.84     2973.77    119.76 o
  -6   1  31     1710.67     1687.96     80.92 o
  -5   1  31      463.88      551.52     57.28 o
  -4   1  31     6689.32     6517.96    125.54 o
  -3   1  31       10.07       62.66     37.54 o
  -2   1  31     3461.15     3502.73    104.70 o
  -1   1  31     5565.76     5415.56    122.80 o
   0   1  31     5514.08     5432.92    161.34 o
   1   1  31     3974.78     3991.26    352.92 o
   2   1  31      253.97      420.21     85.23 o
   3   1  31     5128.72     5049.49    166.35 o
   4   1  31      349.55      474.09     77.26 o
   5   1  31     3916.77     3789.26    227.27 o
   6   1  31      185.83      218.53    107.08 o
  -7   2  31     2175.74     2209.80    109.08 o
  -6   2  31     4854.15     4834.37    256.12 o
  -5   2  31     6270.25     6386.21    189.75 o
  -4   2  31       24.46       49.14     43.71 o
  -3   2  31    12289.15    12248.13    491.82 o
  -2   2  31     5155.31     5225.24    226.69 o
  -1   2  31     9729.97     9458.92    396.63 o
   0   2  31    13478.98    13280.28    250.10 o
   1   2  31     2851.02     2631.25    121.34 o
   2   2  31    18334.43    18064.47    293.37 o
   3   2  31      363.26      371.81     74.03 o
   4   2  31     9247.65     9003.31    334.35 o
   5   2  31      713.29      675.25    135.49 o
   6   2  31     3365.36     3406.83    229.45 o
  -7   3  31     4500.64     4548.49    243.66 o
  -6   3  31     4286.63     4305.58    227.27 o
  -5   3  31     1746.42     1704.76    117.84 o
  -4   3  31     8273.52     8247.45    241.63 o
  -3   3  31      555.52      652.89     66.80 o
  -2   3  31     9503.92     9878.52    407.68 o
  -1   3  31     3750.13     3769.99    146.58 o
   0   3  31     3444.90     3573.39    142.88 o
   1   3  31    10896.38    10644.03    230.53 o
   2   3  31     1072.52     1304.44     98.94 o
   3   3  31     8036.40     7847.30    314.68 o
   4   3  31       77.12      146.41    104.89 o
   5   3  31     2490.87     2659.47    205.42 o
  -6   4  31      281.20      341.03     92.87 o
  -5   4  31     2340.56     2503.15    177.01 o
  -4   4  31       98.08       94.89     71.03 o
  -3   4  31     1576.89     1552.16     89.08 o
  -2   4  31      347.60      484.31     80.17 o
  -1   4  31      880.67     1160.61    101.95 o
   0   4  31     1219.97     1356.73    106.32 o
   1   4  31      507.89      642.07    134.39 o
   2   4  31      728.72      740.81    135.49 o
   3   4  31       50.16      150.78    102.71 o
   4   4  31      952.36     1138.53    159.52 o
  -4   5  31      463.76      517.42     88.36 o
  -3   5  31       12.68       73.79     70.19 o
  -2   5  31      454.79      508.69     84.82 o
  -1   5  31      583.76      695.80    122.38 o
   0   5  31      436.49      609.03     88.04 o
   1   5  31      944.96     1062.04    152.97 o
   2   5  31      182.61      327.79    118.00 o
   3   5  31      678.79      699.29    142.04 o
  -1   6  31     3377.21     3605.69    222.90 o
   0   6  31     4476.89     4602.18    249.12 o
  -7   0  32     9256.62     9488.72    443.61 o
  -6   0  32     1270.23     1349.34    198.86 o
  -5   0  32    10252.83    10045.53    230.14 o
  -4   0  32     6793.30     6446.80    180.46 o
  -3   0  32      279.56      370.31     66.39 o
  -2   0  32    12782.51    12400.05    663.23 o
  -1   0  32     1448.55     1401.66     88.63 o
   0   0  32    16255.74    16066.10    382.42 o
   1   0  32     5113.93     5233.72    229.45 o
   2   0  32     8372.11     7569.77    275.34 o
   3   0  32    15710.18    15366.81    393.35 o
   4   0  32      959.28     1062.04    142.04 o
   5   0  32     4759.95     4873.15    255.68 o
  -7   1  32       19.29       51.15     48.42 o
  -6   1  32     4745.54     4638.82    119.31 o
  -5   1  32     1340.85     1297.25     72.66 o
  -4   1  32     2603.86     2554.04     91.79 o
  -3   1  32     7773.42     7238.40    128.23 o
  -2   1  32      163.81      282.65     51.30 o
  -1   1  32     9930.49     9635.20    214.79 o
   0   1  32     4499.40     4552.93    152.20 o
   1   1  32     4472.78     4329.24    150.51 o
   2   1  32     3045.51     3184.20    133.60 o
   3   1  32     2652.34     2577.43    124.04 o
   4   1  32     6048.51     6120.59    188.72 o
   5   1  32       49.04      179.19    104.89 o
   6   1  32     3681.51     3494.25    227.27 o
  -7   2  32      549.91      760.58    104.23 o
  -6   2  32        8.08       65.46     69.99 o
  -5   2  32      197.38      251.73     57.18 o
  -4   2  32     1333.76     1389.33     85.23 o
  -3   2  32        3.37       91.20     46.93 o
  -2   2  32      305.37      410.35     56.55 o
  -1   2  32       22.84      156.16     59.73 o
   0   2  32      250.38      573.16    121.28 o
   1   2  32      134.33      277.23     62.57 o
   2   2  32      860.69     1314.48    121.28 o
   3   2  32      615.06      654.12     93.97 o
   4   2  32      200.09      292.83    107.08 o
   5   2  32       18.38       -4.37     96.15 o
  -6   3  32     1783.52     1737.10    127.47 o
  -5   3  32      581.39      739.31     98.11 o
  -4   3  32      157.07      175.68     54.56 o
  -3   3  32     2889.26     2776.31    148.10 o
  -2   3  32       78.74      152.66     64.68 o
  -1   3  32     1048.81     1163.20     99.66 o
   0   3  32      666.87      876.21     88.84 o
   1   3  32     5271.82     5272.66    170.77 o
   2   3  32     2112.74     2263.55    121.21 o
   3   3  32      225.87      312.49    107.08 o
   4   3  32     1493.81     1455.39    166.08 o
   5   3  32       24.15       17.48    100.52 o
  -5   4  32     3416.21     3438.91    193.40 o
  -4   4  32     3129.88     3132.71    217.43 o
  -3   4  32     1248.45     1267.80     83.96 o
  -2   4  32    10184.93    10163.06    238.64 o
  -1   4  32      828.82     1024.11    100.12 o
   0   4  32     7991.74     7819.41    305.94 o
   1   4  32     4481.06     4560.90    165.51 o
   2   4  32     3125.46     3291.02    222.90 o
   3   4  32     4664.83     4986.78    270.97 o
   4   4  32     1839.75     1890.26    194.49 o
  -4   5  32     2654.58     2817.64    163.90 o
  -3   5  32     4259.77     4143.27    242.56 o
  -2   5  32       71.27      140.91     81.95 o
  -1   5  32     8046.67     8377.92    225.59 o
   0   5  32      417.78      443.61    118.00 o
   1   5  32     4973.87     5122.27    266.60 o
   2   5  32     7065.20     7191.72    310.31 o
  -7   1  33     3636.38     3580.61    113.30 o
  -6   1  33      533.28      632.30     65.67 o
  -5   1  33     2864.92     2811.90     95.95 o
  -4   1  33      532.15      625.00     57.04 o
  -3   1  33     1447.02     1450.60     67.80 o
  -2   1  33     5836.81     5570.78    139.97 o
  -1   1  33     1341.71     1465.11     98.11 o
   0   1  33     3612.55     3679.67    140.59 o
   1   1  33     1127.60     1217.14    104.89 o
   2   1  33     5991.45     5899.85    204.32 o
   3   1  33     1061.62     1056.28     96.49 o
   4   1  33     2055.24     2102.03    125.59 o
   5   1  33     1949.81     2006.08    190.12 o
  -6   2  33     8102.82     8247.03    227.60 o
  -5   2  33       80.35       84.65     53.98 o
  -4   2  33     9900.70     9745.05    304.11 o
  -3   2  33     3339.11     3401.60    114.56 o
  -2   2  33     2667.50     2667.34    100.88 o
  -1   2  33    10455.40    10211.84    226.37 o
   0   2  33        7.34       64.67     54.45 o
   1   2  33    13349.93    13366.21    257.37 o
   2   2  33     1430.84     1304.20    100.12 o
   3   2  33     5936.56     6233.01    189.15 o
   4   2  33     5353.98     5030.49    275.34 o
   5   2  33     2338.45     2165.60    198.86 o
  -6   3  33      139.41      190.12     80.35 o
  -5   3  33     6904.68     6890.20    384.61 o
  -4   3  33      829.50      942.67     79.44 o
  -3   3  33     4396.12     4512.86    258.63 o
  -2   3  33     4449.35     4645.94    166.69 o
  -1   3  33      176.21      224.21     65.55 o
   0   3  33    11316.60    11046.59    239.98 o
   1   3  33      360.15      586.75     82.40 o
   2   3  33     5592.32     5539.30    176.67 o
   3   3  33     2210.32     2191.83    198.86 o
   4   3  33     3162.52     3164.27    227.27 o
  -5   4  33        7.51       48.10     73.29 o
  -4   4  33      848.49      928.37    106.59 o
  -3   4  33     1207.28     1274.38     86.59 o
  -2   4  33      504.40      656.63     88.60 o
  -1   4  33     1307.28     1351.58    106.72 o
   0   4  33       66.98      156.69     67.78 o
   1   4  33      948.49     1130.60    102.86 o
   2   4  33      409.22      458.91    124.56 o
   3   4  33     1061.14     1182.23    161.71 o
  -3   5  33      119.28      231.64    111.45 o
  -2   5  33      393.68      442.31    131.12 o
  -1   5  33       32.84      128.77     73.39 o
   0   5  33      624.02      683.99    131.12 o
   1   5  33        0.49       78.67     98.34 o
   2   5  33     1246.49     1322.09    177.01 o
  -6   0  34     4690.35     4270.53    169.64 o
  -5   0  34     9956.44     9872.56    232.09 o
  -4   0  34       97.52      121.73     62.57 o
  -3   0  34    10695.17    10142.51    215.27 o
  -2   0  34     1500.56     1517.41     94.57 o
  -1   0  34     4228.10     3852.63    205.42 o
   0   0  34     6974.85     7021.27    266.60 o
   1   0  34     1109.62     1033.63    126.75 o
   2   0  34    17374.06    16964.25    410.83 o
   3   0  34      705.01      828.22    133.30 o
   4   0  34     3372.84     3336.91    209.79 o
   5   0  34     2435.42     2362.28    196.67 o
  -6   1  34     3198.39     3000.46    104.40 o
  -5   1  34     1147.87     1231.90     73.85 o
  -4   1  34     4243.46     4142.89    107.58 o
  -3   1  34       15.34       73.84     38.79 o
  -2   1  34     6651.58     6587.95    144.86 o
  -1   1  34     6580.10     6321.98    181.56 o
   0   1  34      950.61     1067.39     87.91 o
   1   1  34     4935.40     5001.44    162.97 o
   2   1  34        3.12      169.33     60.20 o
   3   1  34     5724.72     5602.94    249.12 o
   4   1  34      145.77      165.74     69.69 o
   5   1  34     3986.51     4025.27    251.31 o
  -6   2  34      178.02      234.92     84.99 o
  -5   2  34      585.50      622.38     72.98 o
  -4   2  34       10.95       82.06     51.03 o
  -3   2  34      206.67      246.54     56.60 o
  -2   2  34      184.94      279.63     67.20 o
  -1   2  34      167.29      347.10     67.94 o
   0   2  34       92.46      122.85     60.03 o
   1   2  34      493.38      774.45     84.20 o
   2   2  34      812.92      835.25     90.77 o
   3   2  34      767.32      942.06     95.21 o
   4   2  34      107.97      113.63    111.45 o
   5   2  34      100.88       59.00    100.52 o
  -5   3  34      674.44      808.77    107.32 o
  -4   3  34     1621.87     1598.60     92.73 o
  -3   3  34      297.21      362.86     64.88 o
  -2   3  34      288.99      356.97     72.97 o
  -1   3  34      659.44      707.01    114.73 o
   0   3  34     2197.61     2373.79    181.38 o
   1   3  34     1809.68     1861.29    115.74 o
   2   3  34       54.10      141.19     62.85 o
   3   3  34     3111.18     3048.45    231.64 o
   4   3  34      208.80      286.27    128.93 o
  -4   4  34      248.42      219.43     84.12 o
  -3   4  34     6965.14     6996.23    206.78 o
  -2   4  34     1027.74     1243.21    107.18 o
  -1   4  34     3573.41     3500.30    171.54 o
   0   4  34     6144.76     6333.59    194.92 o
   1   4  34       87.27       65.41     66.23 o
   2   4  34     4512.69     4558.47    260.05 o
   3   4  34       22.67       34.96     98.34 o
  -2   5  34     3201.53     3592.88    162.88 o
  -1   5  34     1187.25     1402.08    121.29 o
   0   5  34     1485.39     1573.39    168.27 o
  -6   1  35     1882.50     1919.91     90.90 o
  -5   1  35     2708.39     2677.71     96.84 o
  -4   1  35     2511.88     2583.61     90.21 o
  -3   1  35     2719.34     2734.96    112.05 o
  -2   1  35       42.38      178.94     47.96 o
  -1   1  35     3283.48     3256.91    138.24 o
   0   1  35     1383.85     1548.70    112.54 o
   1   1  35     2542.91     2645.34    125.87 o
   2   1  35     2371.92     2358.47    123.36 o
   3   1  35      100.18      189.36     66.39 o
   4   1  35     3767.97     3706.76    157.25 o
   5   1  35        8.88      104.89    109.26 o
  -6   2  35     2623.18     2994.67    157.05 o
  -5   2  35     5943.01     6008.78    159.15 o
  -4   2  35     4995.06     5150.53    185.46 o
  -3   2  35      888.84     1048.86     81.19 o
  -2   2  35     8966.00     8711.87    219.99 o
  -1   2  35      376.69      432.37     77.08 o
   0   2  35     5195.39     5075.98    169.07 o
   1   2  35     4952.63     4901.01    164.30 o
   2   2  35     1105.72     1145.65    102.67 o
   3   2  35     8741.42     8999.34    308.12 o
   4   2  35       32.31       10.93     91.78 o
  -5   3  35     2109.70     2354.54    142.88 o
  -4   3  35     1871.45     2085.60    105.18 o
  -3   3  35     5844.06     6215.79    243.84 o
  -2   3  35       68.03       82.44     58.76 o
  -1   3  35     6197.96     6226.84    190.83 o
   0   3  35     1769.50     1901.41    119.57 o
   1   3  35     3181.23     3001.32    138.66 o
   2   3  35     5325.34     5558.07    249.12 o
   3   3  35      522.77      489.50    137.67 o
  -4   4  35      912.45     1128.91    118.20 o
  -3   4  35      244.68      391.76     81.72 o
  -2   4  35      732.67      783.79    152.97 o
  -1   4  35      230.36      319.22     80.85 o
   0   4  35      892.35     1080.07    102.68 o
   1   4  35      876.62      852.26    142.04 o
   2   4  35      361.55      364.94    120.19 o
  -6   0  36    11588.31    11244.11    261.50 o
  -5   0  36     1769.91     1714.62    142.04 o
  -4   0  36     9202.47     9057.45    218.10 o
  -3   0  36     2446.00     2429.72    120.26 o
  -2   0  36      960.99      935.32     86.07 o
  -1   0  36     7790.77     7512.96    286.27 o
   0   0  36      172.41      218.53     87.41 o
   1   0  36     8394.90     8391.43    299.38 o
   2   0  36     3043.34     3094.34    198.86 o
   3   0  36     2262.43     1988.60    166.08 o
   4   0  36     8459.95     8968.35    327.79 o
  -6   1  36      212.58      277.36     59.65 o
  -5   1  36     3893.45     4017.17    112.80 o
  -4   1  36      643.02      763.71     65.06 o
  -3   1  36     6182.94     6494.87    152.10 o
  -2   1  36     4595.14     4469.91    162.16 o
  -1   1  36      523.90      624.91     79.48 o
   0   1  36     5541.80     5220.51    170.74 o
   1   1  36      895.47      895.57    105.99 o
   2   1  36     3010.61     3248.12    141.53 o
   3   1  36     1845.34     2045.03    124.21 o
   4   1  36     1074.05     1162.48    122.38 o
  -5   2  36       99.03      189.66     60.99 o
  -4   2  36        9.36       67.38     54.73 o
  -3   2  36      595.30      703.52     72.70 o
  -2   2  36      171.17      408.18    111.45 o
  -1   2  36       14.30       37.61     58.47 o
   0   2  36       15.97      185.75     64.11 o
   1   2  36      682.55      872.03     92.67 o
   2   2  36      460.49      504.27     81.50 o
   3   2  36      352.17      751.03     91.46 o
   4   2  36      205.47      264.42    113.63 o
  -4   3  36     1380.38     1557.74     96.99 o
  -3   3  36     1172.47     1491.10    115.40 o
  -2   3  36      379.66      395.77     82.40 o
  -1   3  36      309.78      526.36     81.20 o
   0   3  36     1096.77     1256.83    103.50 o
   1   3  36      106.38      161.10     68.44 o
   2   3  36     1769.53     1768.52    119.08 o
   3   3  36      806.34      906.89    150.78 o
  -3   4  36     2655.11     2916.14    151.05 o
  -2   4  36     2291.87     2384.12    139.07 o
  -1   4  36     5278.33     5285.86    183.88 o
   0   4  36      150.42      139.58     72.58 o
   1   4  36     2766.26     2788.40    209.79 o
  -5   1  37      495.69      566.32     63.78 o
  -4   1  37     3945.29     4047.18    111.66 o
  -3   1  37      236.16      361.17     59.99 o
  -2   1  37     4289.28     4231.55    161.47 o
  -1   1  37     1109.18     1183.77    101.98 o
   0   1  37      798.17     1169.95    101.95 o
   1   1  37     2427.88     2249.78    120.94 o
   2   1  37      147.04      230.81     71.03 o
   3   1  37     2693.21     2729.88    137.52 o
  -5   2  37     9196.74     9430.34    343.34 o
  -4   2  37       31.26       40.88     52.66 o
  -3   2  37     8518.21     8694.17    228.34 o
  -2   2  37      915.67      966.53     96.57 o
  -1   2  37     2934.82     3039.62    142.93 o
   0   2  37     5344.00     5224.66    175.34 o
   1   2  37      805.63      901.77     93.48 o
   2   2  37     5845.54     5823.90    187.30 o
   3   2  37      852.67      898.31     99.73 o
  -4   3  37     6951.94     7579.19    291.18 o
  -3   3  37      194.53      396.05     83.06 o
  -2   3  37     5231.65     5403.90    186.08 o
  -1   3  37     3070.84     3209.92    146.70 o
   0   3  37     1537.04     1585.59    113.38 o
   1   3  37     4905.47     4932.44    174.10 o
   2   3  37       49.63      121.65     67.20 o
  -1   4  37      765.59      915.39    103.50 o
  -5   0  38     5341.57     5384.95    194.49 o
  -4   0  38     9953.32     9580.39    229.89 o
  -3   0  38       41.47        4.70     56.92 o
  -2   0  38     6347.90     6540.51    279.71 o
  -1   0  38      173.43      312.49    102.71 o
   0   0  38     6853.75     6796.19    281.90 o
   1   0  38     4128.75     4044.93    225.08 o
   2   0  38     3047.47     3468.02    214.16 o
   3   0  38     5696.49     5972.34    273.16 o
  -4   1  38     3110.81     3339.34    123.09 o
  -3   1  38     7087.97     7350.12    166.23 o
  -2   1  38       47.66      151.60     63.78 o
  -1   1  38     4684.88     4714.05    170.74 o
   0   1  38     1353.34     1498.51    137.67 o
   1   1  38     1101.91     1318.75    104.29 o
   2   1  38     1881.00     2087.02    123.36 o
   3   1  38      145.86      185.93     73.29 o
  -4   2  38     1062.52     1239.90     91.01 o
  -3   2  38      175.28      338.88     79.48 o
  -2   2  38       30.33       14.89     62.45 o
  -1   2  38       77.81      216.63     77.58 o
   0   2  38      810.30     1015.48     98.89 o
   1   2  38       73.70      116.37     64.84 o
   2   2  38       46.34      179.15     74.30 o
  -3   3  38      620.78      615.13     91.46 o
  -2   3  38       18.28      155.06     72.18 o
  -1   3  38     1656.82     1750.40    122.07 o
   0   3  38      109.06      180.74     71.03 o
   1   3  38      911.20     1148.02    102.38 o
  -4   1  39     2007.17     1965.15    104.09 o
  -3   1  39     2532.59     2679.79    142.04 o
  -2   1  39     2001.47     2035.20    127.84 o
  -1   1  39       51.59      289.42     72.18 o
   0   1  39     2426.13     2457.33    132.65 o
   1   1  39      115.47      136.29     63.30 o
   2   1  39     1350.54     1402.27    108.93 o
  -3   2  39     4100.54     3951.85    166.80 o
  -2   2  39     2196.69     2331.25    135.98 o
  -1   2  39     7090.10     7048.77    204.70 o
   0   2  39      287.59      191.80     69.99 o
   1   2  39     4557.85     4499.43    169.64 o
  -3   0  40     7574.83     7515.14    305.94 o
  -2   0  40     3264.68     3192.68    207.60 o
  -1   0  40     3043.35     3111.82    205.42 o
   0   0  40     4765.24     5192.20    257.86 o
   1   0  40     1805.94     1739.47    170.45 o
  -3   1  40      899.16     1026.31    101.84 o
  -2   1  40     4449.13     4342.45    169.78 o
  -1   1  40     3239.18     3462.49    155.29 o
   0   1  40      168.12      242.82     71.84 o
   1   1  40     1504.73     1683.33    116.59 o
  -1   2  40       40.12      199.69     68.75 o
   0   2  40       11.73        4.99     60.03 o
 
